# Supplementary material for: Human burials indicate climate-mediated shifts in South African agriculturalist demography after 2000 years ago
Source: Sci Rep. 2025 Jul 1;15:22233. doi: 10.1038/s41598-025-05471-6 (PMC12215636; doi:10.1038/s41598-025-05471-6)
Supplement: Supplementary file 1 — Supplementary Material 1 [file 41598_2025_5471_MOESM1_ESM.xlsx]

## Sheet: Data
Repository	CatalogueNo	DecdegS	DecdegE	UniqueID	OxCal_cmd	14C_sim_code	OxCal_code	Date	sd	Archaeological phase	Site type	Sex	Age	Publications	Comments	Quality	Region
Wits Dart Collection	A4143	-25.7693	27.8354	Broederstroom A4143	R_Simulate	Sim1	Broederstroom A4143 Sim1	600	30	Early Iron Age	Open-air	Female	Adult	Van Reenen 1981; Morris 1992; Mason 1981; Mason 1986; Huffman 2007		Medium	NW
Wits Dart Collection	A4144a	-25.7693	27.8354	Broederstroom A4144a	R_Simulate	Sim2	Broederstroom A4144a Sim2	600	30	Early Iron Age	Open-air			Van Reenen 1981; Morris 1992; Mason 1981; Mason 1986; Huffman 2007		Medium	NW
Wits Dart Collection	A4144b	-25.7693	27.8354	Broederstroom A4144b	R_Simulate	Sim3	Broederstroom A4144b Sim3	600	30	Early Iron Age	Open-air			Van Reenen 1981; Morris 1992; Mason 1981; Mason 1986; Huffman 2007		Medium	NW
Wits Dart Collection	Not accessioned	-25.7693	27.8354	Broederstroom burial 10	R_Simulate	Sim4	Broederstroom burial 10 Sim4	600	30	Early Iron Age	Open-air			De Villiers 1981 (unpublished report)		Medium	NW
Wits Dart Collection	Not accessioned	-25.7693	27.8354	Broederstroom burial 2	R_Simulate	Sim5	Broederstroom burial 2 Sim5	600	30	Early Iron Age	Open-air		Adult	De Villiers 1981 (unpublished report)		Medium	NW
Wits Dart Collection	Not accesioned	-25.7693	27.8354	Broederstroom burial 7	R_Simulate	Sim6	Broederstroom burial 7 Sim6	600	30	Early Iron Age	Open-air			De Villiers 1981 (unpublished report)		Medium	NW
Wits Dart Collection	Not accessioned	-25.7693	27.8354	Broederstroom burial 8	R_Simulate	Sim7	Broederstroom burial 8 Sim7	600	30	Early Iron Age	Open-air			De Villiers 1981 (unpublished report)		Medium	NW
Wits Dart Collection	Not accessioned	-25.7693	27.8354	Broederstroom burial 9	R_Simulate	Sim8	Broederstroom burial 9 Sim8	600	30	Early Iron Age	Open-air			De Villiers 1981 (unpublished report)		Medium	NW
Wits Dart Collection	WA30	-25.7693	27.8354	Broederstroom WA30	R_Simulate	Sim9	Broederstroom WA30 Sim9	600	30	Early Iron Age	Open-air			Van Reenen 1981; Morris 1992; Mason 1981; Mason 1986; Huffman 2007		Medium	NW
Wits Dart Collection	WA31b	-25.7693	27.8354	Broederstroom WA31b	R_Simulate	Sim10	Broederstroom WA31b Sim10	600	30	Early Iron Age	Open-air		Juvenile	Van Reenen 1981; Morris 1992; Mason 1981; Mason 1986; Huffman 2007		Medium	NW
National Museum Bloemfontein	NMB1571	-25.2833	25.95	Buispoort NMB1571	R_Date	Pta-5229	Buispoort NMB1571 Pta-5229	200	45	Late Iron Age	Stone wall			Van Hoepen & Hoffman 1935; Morris 1992		Direct	NW
National Museum Bloemfontein	NMB1590	-25.2833	25.95	Buispoort NMB1590	R_Simulate	Sim1	Buispoort NMB1590 Sim1	1785	80	Late Iron Age	Stone wall			Van Hoepen & Hoffman 1935		Medium	NW
National Museum Bloemfontein	NMB1591	-25.2833	25.95	Buispoort NMB1591	R_Simulate	Sim2	Buispoort NMB1591 Sim2	1785	80	Late Iron Age	Stone wall			Van Hoepen & Hoffman 1935		Medium	NW
National Museum Bloemfontein	NMB1592	-25.2833	25.95	Buispoort NMB1592	R_Simulate	Sim3	Buispoort NMB1592 Sim3	1785	80	Late Iron Age	Stone wall			Van Hoepen & Hoffman 1935		Medium	NW
National Museum Bloemfontein	NMB1593	-25.2833	25.95	Buispoort NMB1593	R_Simulate	Sim4	Buispoort NMB1593 Sim4	1785	80	Late Iron Age	Stone wall			Van Hoepen & Hoffman 1935		Medium	NW
National Museum Bloemfontein	NMB1594	-25.2833	25.95	Buispoort NMB1594	R_Simulate	Sim5	Buispoort NMB1594 Sim5	1785	80	Late Iron Age	Stone wall			Van Hoepen & Hoffman 1935		Poor	NW
KwaZulu-Natal Museum	KZ2009/023 (old Dbn Museum 3814)	-29.068	29.3766	Champagne Castle KZ2009/023	R_Date	Beta-398218	Champagne Castle KZ2009/023 Beta-398218	310	30	Late Iron Age	unknown	Female	Adult	Schlebusch et al 2017; Steyn et al 2019		Direct	SE
Wits Dart Collection	A 4237/4231	-28.5792	28.4278	Clarens A4237/4231	R_Date	Ua-61831	Clarens A4237/4231 Ua-61831	844	35	Middle Iron Age	Open-air	Male	Adult	Morris 1992; Landsman et al 2022		Direct	SE
Wits Dart Collection	A4238	-28.5792	28.4278	Clarens A4238	R_Simulate	Sim1	Clarens A4238 Sim1	1235	30	Middle Iron Age	Open-air	Male	Adult	Morris 1992; Landsman et al 2022		Medium	SE
Wits Dart Collection	A4239	-28.5792	28.4278	Clarens A4239	R_Simulate	Sim2	Clarens A4239 Sim2	1235	30	Middle Iron Age	Open-air		Adult	Morris 1992; Landsman et al 2022		Medium	SE
Wits Dart Collection	A4240	-28.5792	28.4278	Clarens A4240	R_Simulate	Sim3	Clarens A4240 Sim3	1235	30	Middle Iron Age	Open-air	Female	Adult	Morris 1992; Landsman et al 2022		Medium	SE
Wits Dart Collection	A4241	-28.5792	28.4278	Clarens A4241	R_Simulate	Sim4	Clarens A4241 Sim4	1235	30	Middle Iron Age	Open-air	Male	Adult	Morris 1992; Landsman et al 2022		Medium	SE
Wits Dart Collection	A4242	-28.5792	28.4278	Clarens A4242	R_Simulate	Sim5	Clarens A4242 Sim5	1235	30	Middle Iron Age	Open-air	Female	Adult	Morris 1992; Landsman et al 2022		Medium	SE
Wits Dart Collection	A4243	-28.5792	28.4278	Clarens A4243	R_Simulate	Sim6	Clarens A4243 Sim6	1235	30	Middle Iron Age	Open-air	Female	Adult	Morris 1992; Landsman et al 2022		Medium	SE
Wits Dart Collection	A4244	-28.5792	28.4278	Clarens A4244	R_Simulate	Sim7	Clarens A4244 Sim7	1235	30	Middle Iron Age	Open-air		Adult	Morris 1992; Landsman et al 2022		Medium	SE
Wits Dart Collection	A4245	-28.5792	28.4278	Clarens A4245	R_Simulate	Sim8	Clarens A4245 Sim8	1235	30	Middle Iron Age	Open-air		Infant	Morris 1992; Landsman et al 2022		Medium	SE
Wits Dart Collection	A4246	-28.5792	28.4278	Clarens A4246	R_Simulate	Sim9	Clarens A4246 Sim9	1235	30	Middle Iron Age	Open-air		Adult	Morris 1992; Landsman et al 2022		Medium	SE
Wits Dart Collection	A4326	-28.5792	28.4278	Clarens A4326	R_Simulate	Sim10	Clarens A4326 Sim10	1235	30	Middle Iron Age	Open-air		Infant	Morris 1992; Landsman et al 2022		Medium	SE
University of Pretoria	UP80	-25.0685	28.2425	Cyferkuil UP80	R_Date	Pta-7612	Cyferkuil UP80 Pta-7612	250	50	Late Iron Age	Open-air			Nienaber & Steyn; 1998		Direct	NW
University of Pretoria	UP94	-25.0685	28.2425	Cyferkuil UP94	R_Simulate	Sim	Cyferkuil UP94 Sim	1725	90	Late Iron Age	Open-air	Female	Adult	Nienaber & Steyn; 1998		Good	NW
UNISA	UNISA1/UCT	-24.1165	27.5516	Diamant UNISA1	R_Simulate	Sim 1	Diamant UNISA1 Sim 1	760	65	Early Iron Age	Open-air			Morris 1992; Zhu & Sealy 2018; Huffman 2007		Poor	NW
UNISA	UNISA2/UCT	-24.1165	27.5516	Diamant UNISA2	R_Simulate	Sim 2	Diamant UNISA2 Sim 2	760	65	Early Iron Age	Open-air			Morris 1992; Zhu & Sealy 2018; Huffman 2007		Poor	NW
UNISA	UNISA3/UCT	-24.1165	27.5516	Diamant UNISA3	R_Simulate	Sim 3	Diamant UNISA3 Sim 3	760	65	Early Iron Age	Open-air			Morris 1992; Zhu & Sealy 2018; Huffman 2007		Poor	NW
Wits Dart Collection	A410	-24.1248	29.3283	Eersteling A410	R_Date	Pta-5224	Eersteling A410 Pta-5224	380	30	Late Iron Age	Open-air		Adult	Berry 1935; Morris 1992		Direct	NW
Wits Dart Collection	A410	-24.1248	29.3283	Eersteling A410b	R_Simulate	Sim1	Eersteling A410b Sim1	1550	50	Late Iron Age	Open-air			Berry 1935; Morris 1992		Poor	NW
Wits Dart Collection	A410	-24.1248	29.3283	Eersteling A410c	R_Simulate	Sim2	Eersteling A410c Sim2	1550	50	Late Iron Age	Open-air	Female	Adult	Berry 1935; Morris 1992		Poor	NW
Wits Dart Collection	A410	-24.1248	29.3283	Eersteling A410d	R_Simulate	Sim3	Eersteling A410d Sim3	1550	50	Late Iron Age	Open-air		Adult	Berry 1935; Morris 1992		Poor	NW
Wits Dart Collection	A410	-24.1248	29.3283	Eersteling A410e	R_Simulate	Sim4	Eersteling A410e Sim4	1550	50	Late Iron Age	Open-air		Juvenile	Berry 1935; Morris 1992		Poor	NW
University of Pretoria	UP17a	-24.5618	30.6031	Eggo Cave UP17a	R_Date	Ua-63922	Eggo Cave UP17a Ua-63922	237	27	Late Iron Age	Cave	Male	Adult	Fortes-Lima et al 2024		Direct	NE
KwaZulu-Natal Museum	KZ1925/037 (old 2530)	-29.005	29.35	Eland Cave KZ1925/037	R_Date	Beta-398219	Eland Cave KZ1925/037 Beta-398219	480	30	Late Iron Age	Cave	Female		Schlebush et al 2017; Steyn et al 2019		Direct	SE
Wits Dart Collection	A414	-23.3167	30.5333	Ellerton Mine A414	R_Date	Pta-4973 or 4937?	Ellerton Mine A414 Pta-4973 or 4937?	600	50	Late Iron Age	Open-air	Female	Adolescent	Morris 1992		Direct	NE
Wits Dart Collection	A416	-23.3167	30.5333	Ellerton Mine A415	R_Simulate	Sim	Ellerton Mine A415 Sim	1380	40	Late Iron Age	Open-air		Fetus/neonate	Wells 1935b		Poor	NE
KwaZulu-Natal Museum	KZ2009/006 (old Dbn Museum 4381)	-29.901	31.025	Fynnlands KZ2009/006	R_Date	Pta-5789	Fynnlands KZ2009/006 Pta-5789	780	50	Late Iron Age	unknown	Male	Adult	Ribot et al 2010; Zhu & Sealy 2018		Direct	SE
University of Pretoria	UP138	-22.2392	29.4099	Hamilton UP138	R_Date	Pta-016	Hamilton UP138 Pta-016	850	35	Middle Iron Age	Ash midden			Boshoff & Steyn 2000		Direct	NE
University of Pretoria	UP1	-23.0333	29.7333	Happyrest UP1	R_Date	Pta-2612	Happyrest UP1 Pta-2612	1310	50	Early Iron Age	Open-air	Male	Adult	Voigt & Plug 1984; Morris 1992; Steyn et al 1994		Direct	NE
University of Pretoria	UP2	-23.0333	29.7333	Happyrest UP2	R_Date	Ua-63920	Happyrest UP2 Ua-63920	1444	32	Early Iron Age	Open-air	Female	Adult	Morris 1992; Steyn et al 1994; M Steyn personal communication		Direct	NE
Wits Dart Collection	A233	-27.2868	27.985	Heilbron A233	R_Date	Pta-5218	Heilbron A233 Pta-5218	1000	60	Late Iron Age	Open-air			Morris 1992		Direct	NW
University of Pretoria	HKF7	-25.5979	27.9475	Hoekfontein HKF7	R_Date	Pta-8858	Hoekfontein HKF7 Pta-8858	240	50	Late Iron Age	Open-air		Juvenile	Nienaber & Steyn 2005	Reburied	Direct	NW
University of Pretoria	HKF9	-25.5979	27.9475	Hoekfontein HKF9	R_Date	Pta-8864	Hoekfontein HKF9 Pta-8864	390	50	Late Iron Age	Open-air	Female	Adolescent	Nienaber & Steyn 2005	Reburied	Direct	NW
University of Pretoria	UP13	-32.0411	29.106	Hole-in-the-wall UP13	R_Date	Ua-61832	Hole-in-the-wall UP13 Ua-61832	354	35	Late Iron Age	Hut burial	Female	Adult	Morris 1992; M Steyn personal communication		Direct	SE
University of Pretoria	UP210	-24.6003	31.6188	Imbali UP210	R_Simulate	Sim	Imbali UP210 Sim	1535	55	Late Iron Age	Open-air	Male	Adult	Nienaber & Steyn (unpublished report)		Medium	NE
University of Pretoria	UP25	-22.2167	29.3833	K1; UP25	R_Simulate	Sim 1	K1; UP25 Sim 1	1140	65	Middle Iron Age	Under overhanging rock		Adult	Steyn 1995	Reburied	Medium	NE
University of Pretoria	A1702	-22.2167	29.3833	K2 A1702	R_Simulate	Sim 2	K2 A1702 Sim 2	1140	65	Middle Iron Age	Open-air	Male	Adult	Gardner 1963; Steyn 1994; Woodborne et al 2009	Reburied	Medium	NE
University of Pretoria	A1703a	-22.2167	29.3833	K2 A1703a	R_Simulate	Sim 3	K2 A1703a Sim 3	1140	65	Middle Iron Age	Open-air	Male	Adult	Gardner 1963; Steyn 1994; Woodborne et al 2009	Reburied	Medium	NE
University of Pretoria	A1703b	-22.2167	29.3833	K2 A1703b	R_Simulate	Sim 4	K2 A1703b Sim 4	1140	65	Middle Iron Age	Open-air	Male	Adult	Gardner 1963; Steyn 1994; Woodborne et al 2009	Reburied	Medium	NE
University of Pretoria	A1703c	-22.2167	29.3833	K2 A1703c	R_Simulate	Sim 5	K2 A1703c Sim 5	1140	65	Middle Iron Age	Open-air		Adolescent	Gardner 1963; Steyn 1994; Woodborne et al 2009	Reburied	Medium	NE
University of Pretoria	A1705	-22.2167	29.3833	K2 A1705; KS4a(2)	R_Simulate	Sim 6	K2 A1705; KS4a(2) Sim 6	1140	65	Middle Iron Age	Open-air		Infant	Gardner 1963; Steyn 1994; Woodborne et al 2009	Reburied	Medium	NE
University of Pretoria	A1705	-22.2167	29.3833	K2 A1705; KS4b	R_Simulate	Sim 7	K2 A1705; KS4b Sim 7	1140	65	Middle Iron Age	Open-air		Juvenile	Gardner 1963; Steyn 1994; Woodborne et al 2009	Reburied	Medium	NE
University of Pretoria	A1706	-22.2167	29.3833	K2 A1706; KS5c	R_Simulate	Sim 8	K2 A1706; KS5c Sim 8	1140	65	Middle Iron Age	Open-air	Female	Adult	Gardner 1963; Steyn 1994; Woodborne et al 2009	Reburied	Medium	NE
University of Pretoria	A1706	-22.2167	29.3833	K2 A1706; KS5d	R_Simulate	Sim 9	K2 A1706; KS5d Sim 9	1140	65	Middle Iron Age	Open-air		Adolescent	Gardner 1963; Steyn 1994; Woodborne et al 2009	Reburied	Medium	NE
University of Pretoria	A1706	-22.2167	29.3833	K2 A1706; KS5e	R_Simulate	Sim 10	K2 A1706; KS5e Sim 10	1140	65	Middle Iron Age	Open-air		Infant	Gardner 1963; Steyn 1994; Woodborne et al 2009	Reburied	Medium	NE
University of Pretoria	A1707a	-22.2167	29.3833	K2 A1707a; KS6a	R_Simulate	Sim 11	K2 A1707a; KS6a Sim 11	1140	65	Middle Iron Age	Open-air		Infant	Gardner 1963; Steyn 1994; Woodborne et al 2009	Reburied	Medium	NE
University of Pretoria	A1707b	-22.2167	29.3833	K2 A1707b; KS6b	R_Simulate	Sim 12	K2 A1707b; KS6b Sim 12	1140	65	Middle Iron Age	Open-air		Neonate	Gardner 1963; Steyn 1994; Woodborne et al 2009	Reburied	Medium	NE
University of Pretoria	A1707c	-22.2167	29.3833	K2 A1707c; KS6c	R_Simulate	Sim 13	K2 A1707c; KS6c Sim 13	1140	65	Middle Iron Age	Open-air		Juvenile	Gardner 1963; Steyn 1994; Woodborne et al 2009	Reburied	Medium	NE
University of Pretoria	A1708	-22.2167	29.3833	K2 A1708; KS7	R_Simulate	Sim 14	K2 A1708; KS7 Sim 14	1140	65	Middle Iron Age	Open-air		Adolescent	Gardner 1963; Steyn 1994; Woodborne et al 2009	Reburied	Medium	NE
University of Pretoria	A1710	-22.2167	29.3833	K2 A1710; KS9	R_Simulate	Sim 15	K2 A1710; KS9 Sim 15	1140	65	Middle Iron Age	Open-air		Infant	Gardner 1963; Steyn 1994; Woodborne et al 2009	Reburied	Medium	NE
University of Pretoria	A1711	-22.2167	29.3833	K2 A1711; KS10	R_Simulate	Sim 16	K2 A1711; KS10 Sim 16	1140	65	Middle Iron Age	Open-air		Adolescent	Gardner 1963; Steyn 1994; Woodborne et al 2009	Reburied	Medium	NE
University of Pretoria	A1712	-22.2167	29.3833	K2 A1712; KS11	R_Simulate	Sim 17	K2 A1712; KS11 Sim 17	1140	65	Middle Iron Age	Open-air		Juvenile	Gardner 1963; Steyn 1994; Woodborne et al 2009	Reburied	Medium	NE
University of Pretoria	A1713	-22.2167	29.3833	K2 A1713; KS12	R_Simulate	Sim 18	K2 A1713; KS12 Sim 18	1140	65	Middle Iron Age	Open-air		Juvenile/adolescent	Gardner 1963; Steyn 1994; Woodborne et al 2009	Reburied	Medium	NE
University of Pretoria	A1714	-22.2167	29.3833	K2 A1714; KS13	R_Simulate	Sim 19	K2 A1714; KS13 Sim 19	1140	65	Middle Iron Age	Open-air	Male	Adult	Gardner 1963; Steyn 1994; Woodborne et al 2009	Reburied	Medium	NE
University of Pretoria	A1715	-22.2167	29.3833	K2 A1715; KS14	R_Simulate	Sim 20	K2 A1715; KS14 Sim 20	1140	65	Middle Iron Age	Open-air	Female	Adult	Gardner 1963; Steyn 1994; Woodborne et al 2009	Reburied	Medium	NE
University of Pretoria	A1715a	-22.2167	29.3833	K2 A1715a; KS14a	R_Simulate	Sim 21	K2 A1715a; KS14a Sim 21	1140	65	Middle Iron Age	Open-air		Infant	Gardner 1963; Steyn 1994; Woodborne et al 2009	Reburied	Medium	NE
University of Pretoria	A1716	-22.2167	29.3833	K2 A1716; KS15	R_Simulate	Sim 22	K2 A1716; KS15 Sim 22	1140	65	Middle Iron Age	Open-air		Neonate	Gardner 1963; Steyn 1994; Woodborne et al 2009	Reburied	Medium	NE
University of Pretoria	A1716a	-22.2167	29.3833	K2 A1716a; KS15a	R_Simulate	Sim 23	K2 A1716a; KS15a Sim 23	1140	65	Middle Iron Age	Open-air		Infant	Gardner 1963; Steyn 1994; Woodborne et al 2009	Reburied	Medium	NE
University of Pretoria	A1717	-22.2167	29.3833	K2 A1717; KS16	R_Simulate	Sim 24	K2 A1717; KS16 Sim 24	1140	65	Middle Iron Age	Open-air		Infant	Gardner 1963; Steyn 1994; Woodborne et al 2009	Reburied	Medium	NE
University of Pretoria	A1718	-22.2167	29.3833	K2 A1718; KS17	R_Simulate	Sim 25	K2 A1718; KS17 Sim 25	1140	65	Middle Iron Age	Open-air		Juvenile	Gardner 1963; Steyn 1994; Woodborne et al 2009	Reburied	Medium	NE
University of Pretoria	A1719	-22.2167	29.3833	K2 A1719; KS18	R_Simulate	Sim 26	K2 A1719; KS18 Sim 26	1140	65	Middle Iron Age	Open-air		Juvenile	Gardner 1963; Steyn 1994; Woodborne et al 2009	Reburied	Medium	NE
University of Pretoria	A1720a	-22.2167	29.3833	K2 A1720a; KS19a	R_Simulate	Sim 27	K2 A1720a; KS19a Sim 27	1140	65	Middle Iron Age	Open-air		Infant	Gardner 1963; Steyn 1994; Woodborne et al 2009	Reburied	Medium	NE
University of Pretoria	A1720b	-22.2167	29.3833	K2 A1720b; KS19b	R_Simulate	Sim 28	K2 A1720b; KS19b Sim 28	1140	65	Middle Iron Age	Open-air		Infant	Gardner 1963; Steyn 1994; Woodborne et al 2009	Reburied	Medium	NE
University of Pretoria	A1721	-22.2167	29.3833	K2 A1721; KS20	R_Simulate	Sim 29	K2 A1721; KS20 Sim 29	1140	65	Middle Iron Age	Open-air		Neonate	Gardner 1963; Steyn 1994; Woodborne et al 2009	Reburied	Medium	NE
University of Pretoria	A1722	-22.2167	29.3833	K2 A1722; KS21	R_Simulate	Sim 30	K2 A1722; KS21 Sim 30	1140	65	Middle Iron Age	Open-air	Female	Adult	Gardner 1963; Steyn 1994; Woodborne et al 2009	Reburied	Medium	NE
University of Pretoria	A1723	-22.2167	29.3833	K2 A1723; KS22	R_Simulate	Sim 31	K2 A1723; KS22 Sim 31	1140	65	Middle Iron Age	Open-air		Infant	Gardner 1963; Steyn 1994; Woodborne et al 2009	Reburied	Medium	NE
University of Pretoria	A1724	-22.2167	29.3833	K2 A1724; KS23	R_Simulate	Sim 32	K2 A1724; KS23 Sim 32	1140	65	Middle Iron Age	Open-air		Infant	Gardner 1963; Steyn 1994; Woodborne et al 2009	Reburied	Medium	NE
University of Pretoria	A1725	-22.2167	29.3833	K2 A1725; KS24a	R_Simulate	Sim 33	K2 A1725; KS24a Sim 33	1140	65	Middle Iron Age	Open-air		Infant	Gardner 1963; Steyn 1994; Woodborne et al 2009	Reburied	Medium	NE
University of Pretoria	A1725	-22.2167	29.3833	K2 A1725; KS24b	R_Simulate	Sim 34	K2 A1725; KS24b Sim 34	1140	65	Middle Iron Age	Open-air		Infant	Gardner 1963; Steyn 1994; Woodborne et al 2009	Reburied	Medium	NE
University of Pretoria	A1726	-22.2167	29.3833	K2 A1726; KS25	R_Simulate	Sim 35	K2 A1726; KS25 Sim 35	1140	65	Middle Iron Age	Open-air		Infant	Gardner 1963; Steyn 1994; Woodborne et al 2009	Reburied	Medium	NE
University of Pretoria	A1727	-22.2167	29.3833	K2 A1727; KS26	R_Simulate	Sim 36	K2 A1727; KS26 Sim 36	1140	65	Middle Iron Age	Open-air		Infant	Gardner 1963; Steyn 1994; Woodborne et al 2009	Reburied	Medium	NE
University of Pretoria	A1728	-22.2167	29.3833	K2 A1728; KS27a	R_Simulate	Sim 37	K2 A1728; KS27a Sim 37	1140	65	Middle Iron Age	Open-air		Juvenile	Gardner 1963; Steyn 1994; Woodborne et al 2009	Reburied	Medium	NE
University of Pretoria	A1728	-22.2167	29.3833	K2 A1728; KS27b	R_Simulate	Sim 38	K2 A1728; KS27b Sim 38	1140	65	Middle Iron Age	Open-air		Neonate	Gardner 1963; Steyn 1994; Woodborne et al 2009	Reburied	Medium	NE
University of Pretoria	A1729	-22.2167	29.3833	K2 A1729; KS28	R_Simulate	Sim 39	K2 A1729; KS28 Sim 39	1140	65	Middle Iron Age	Open-air		Infant	Gardner 1963; Steyn 1994; Woodborne et al 2009	Reburied	Medium	NE
University of Pretoria	A1730	-22.2167	29.3833	K2 A1730; KS29	R_Simulate	Sim 40	K2 A1730; KS29 Sim 40	1140	65	Middle Iron Age	Open-air	Female	Adult	Gardner 1963; Steyn 1994; Woodborne et al 2009	Reburied	Medium	NE
University of Pretoria	A1731	-22.2167	29.3833	K2 A1731; KS30a	R_Simulate	Sim 41	K2 A1731; KS30a Sim 41	1140	65	Middle Iron Age	Open-air		Infant	Gardner 1963; Steyn 1994; Woodborne et al 2009	Reburied	Medium	NE
University of Pretoria	A1731	-22.2167	29.3833	K2 A1731; KS30b	R_Simulate	Sim 42	K2 A1731; KS30b Sim 42	1140	65	Middle Iron Age	Open-air		Juvenile	Gardner 1963; Steyn 1994; Woodborne et al 2009	Reburied	Medium	NE
University of Pretoria	A1732	-22.2167	29.3833	K2 A1732; KS31	R_Simulate	Sim 43	K2 A1732; KS31 Sim 43	1140	65	Middle Iron Age	Open-air	Male	Adult	Gardner 1963; Steyn 1994; Woodborne et al 2009	Reburied	Medium	NE
University of Pretoria	A1733	-22.2167	29.3833	K2 A1733; KS32	R_Simulate	Sim 44	K2 A1733; KS32 Sim 44	1140	65	Middle Iron Age	Open-air		Infant	Gardner 1963; Steyn 1994; Woodborne et al 2009	Reburied	Medium	NE
University of Pretoria	A1734	-22.2167	29.3833	K2 A1734; KS33	R_Simulate	Sim 45	K2 A1734; KS33 Sim 45	1140	65	Middle Iron Age	Open-air	Male	Adult	Gardner 1963; Steyn 1994; Woodborne et al 2009	Reburied	Medium	NE
University of Pretoria	A1735	-22.2167	29.3833	K2 A1735; KS34	R_Simulate	Sim 46	K2 A1735; KS34 Sim 46	1140	65	Middle Iron Age	Open-air		Infant	Gardner 1963; Steyn 1994; Woodborne et al 2009	Reburied	Medium	NE
University of Pretoria	A1736	-22.2167	29.3833	K2 A1736; KS35	R_Simulate	Sim 47	K2 A1736; KS35 Sim 47	1140	65	Middle Iron Age	Open-air		Infant	Gardner 1963; Steyn 1994; Woodborne et al 2009	Reburied	Medium	NE
University of Pretoria	A1737	-22.2167	29.3833	K2 A1737; KS36a	R_Simulate	Sim 48	K2 A1737; KS36a Sim 48	1140	65	Middle Iron Age	Open-air		Infant	Gardner 1963; Steyn 1994; Woodborne et al 2009	Reburied	Medium	NE
University of Pretoria	A1737	-22.2167	29.3833	K2 A1737; KS36b	R_Simulate	Sim 49	K2 A1737; KS36b Sim 49	1140	65	Middle Iron Age	Open-air		Adult	Gardner 1963; Steyn 1994; Woodborne et al 2009	Reburied	Medium	NE
University of Pretoria	A1737	-22.2167	29.3833	K2 A1737; KS36c	R_Simulate	Sim 50	K2 A1737; KS36c Sim 50	1140	65	Middle Iron Age	Open-air		Juvenile	Gardner 1963; Steyn 1994; Woodborne et al 2009	Reburied	Medium	NE
University of Pretoria	A1738	-22.2167	29.3833	K2 A1738; KS37	R_Simulate	Sim 51	K2 A1738; KS37 Sim 51	1140	65	Middle Iron Age	Open-air		Infant	Gardner 1963; Steyn 1994; Woodborne et al 2009	Reburied	Medium	NE
University of Pretoria	A1739	-22.2167	29.3833	K2 A1739; KS38	R_Simulate	Sim 52	K2 A1739; KS38 Sim 52	1140	65	Middle Iron Age	Open-air		Infant	Gardner 1963; Steyn 1994; Woodborne et al 2009	Reburied	Medium	NE
University of Pretoria	A1740	-22.2167	29.3833	K2 A1740; KS39	R_Simulate	Sim 53	K2 A1740; KS39 Sim 53	1140	65	Middle Iron Age	Open-air		Infant	Gardner 1963; Steyn 1994; Woodborne et al 2009	Reburied	Medium	NE
University of Pretoria	A1741	-22.2167	29.3833	K2 A1741; KS40	R_Simulate	Sim 54	K2 A1741; KS40 Sim 54	1140	65	Middle Iron Age	Open-air		Infant	Gardner 1963; Steyn 1994; Woodborne et al 2009	Reburied	Medium	NE
University of Pretoria	A1742	-22.2167	29.3833	K2 A1742; KS41	R_Simulate	Sim 55	K2 A1742; KS41 Sim 55	1140	65	Middle Iron Age	Open-air		Neonate	Gardner 1963; Steyn 1994; Woodborne et al 2009	Reburied	Medium	NE
University of Pretoria	A1743	-22.2167	29.3833	K2 A1743; KS42	R_Simulate	Sim 56	K2 A1743; KS42 Sim 56	1140	65	Middle Iron Age	Open-air		Neonate	Gardner 1963; Steyn 1994; Woodborne et al 2009	Reburied	Medium	NE
University of Pretoria	A1744	-22.2167	29.3833	K2 A1744; KS43	R_Simulate	Sim 57	K2 A1744; KS43 Sim 57	1140	65	Middle Iron Age	Open-air		Infant	Gardner 1963; Steyn 1994; Woodborne et al 2009	Reburied	Medium	NE
University of Pretoria	A1745	-22.2167	29.3833	K2 A1745; KS44	R_Simulate	Sim 58	K2 A1745; KS44 Sim 58	1140	65	Middle Iron Age	Open-air		Neonate	Gardner 1963; Steyn 1994; Woodborne et al 2009	Reburied	Medium	NE
University of Pretoria	A1746	-22.2167	29.3833	K2 A1746; KS45	R_Simulate	Sim 59	K2 A1746; KS45 Sim 59	1140	65	Middle Iron Age	Open-air		Juvenile	Gardner 1963; Steyn 1994; Woodborne et al 2009	Reburied	Medium	NE
University of Pretoria	A1747	-22.2167	29.3833	K2 A1747 ; KS46	R_Simulate	Sim 60	K2 A1747 ; KS46 Sim 60	1140	65	Middle Iron Age	Open-air	Male	Adolescent	Gardner 1963; Steyn 1994; Woodborne et al 2009	Reburied	Medium	NE
University of Pretoria	A1748	-22.2167	29.3833	K2 A1748; KS47	R_Simulate	Sim 61	K2 A1748; KS47 Sim 61	1140	65	Middle Iron Age	Open-air	Female	Adult	Gardner 1963; Steyn 1994; Woodborne et al 2009	Reburied	Medium	NE
University of Pretoria	A1749	-22.2167	29.3833	K2 A1749; KS48	R_Simulate	Sim 62	K2 A1749; KS48 Sim 62	1140	65	Middle Iron Age	Open-air		Juvenile	Gardner 1963; Steyn 1994; Woodborne et al 2009	Reburied	Medium	NE
University of Pretoria	A1750	-22.2167	29.3833	K2 A1750; KS49	R_Simulate	Sim 63	K2 A1750; KS49 Sim 63	1140	65	Middle Iron Age	Open-air		Infant	Gardner 1963; Steyn 1994; Woodborne et al 2009	Reburied	Medium	NE
University of Pretoria	A1751	-22.2167	29.3833	K2 A1751; KS51	R_Simulate	Sim 64	K2 A1751; KS51 Sim 64	1140	65	Middle Iron Age	Open-air		Infant	Gardner 1963; Steyn 1994; Woodborne et al 2009	Reburied	Medium	NE
University of Pretoria	A1752	-22.2167	29.3833	K2 A1752; KS52a	R_Simulate	Sim 65	K2 A1752; KS52a Sim 65	1140	65	Middle Iron Age	Open-air		Infant	Gardner 1963; Steyn 1994; Woodborne et al 2009	Reburied	Medium	NE
University of Pretoria	A1752	-22.2167	29.3833	K2 A1752; KS52b	R_Simulate	Sim 66	K2 A1752; KS52b Sim 66	1140	65	Middle Iron Age	Open-air		Adult	Gardner 1963; Steyn 1994; Woodborne et al 2009	Reburied	Medium	NE
University of Pretoria	A1753	-22.2167	29.3833	K2 A1753; KS53a	R_Simulate	Sim 67	K2 A1753; KS53a Sim 67	1140	65	Middle Iron Age	Open-air		Infant	Gardner 1963; Steyn 1994; Woodborne et al 2009	Reburied	Medium	NE
University of Pretoria	A1753	-22.2167	29.3833	K2 A1753; KS53b	R_Simulate	Sim 68	K2 A1753; KS53b Sim 68	1140	65	Middle Iron Age	Open-air		Adult	Gardner 1963; Steyn 1994; Woodborne et al 2009	Reburied	Medium	NE
University of Pretoria	A1754a	-22.2167	29.3833	K2 A1754a; KS54	R_Simulate	Sim 69	K2 A1754a; KS54 Sim 69	1140	65	Middle Iron Age	Open-air		Infant	Gardner 1963; Steyn 1994; Woodborne et al 2009	Reburied	Medium	NE
University of Pretoria	A1754b	-22.2167	29.3833	K2 A1754b; KS55	R_Simulate	Sim 70	K2 A1754b; KS55 Sim 70	1140	65	Middle Iron Age	Open-air		Adolescent	Gardner 1963; Steyn 1994; Woodborne et al 2009	Reburied	Medium	NE
University of Pretoria	A1754c	-22.2167	29.3833	K2 A1754c; KS55	R_Simulate	Sim 71	K2 A1754c; KS55 Sim 71	1140	65	Middle Iron Age	Open-air		Adolescent	Gardner 1963; Steyn 1994; Woodborne et al 2009	Reburied	Medium	NE
University of Pretoria	A1756	-22.2167	29.3833	K2 A1756; KS56	R_Simulate	Sim 72	K2 A1756; KS56 Sim 72	1140	65	Middle Iron Age	Open-air		Neonate	Gardner 1963; Steyn 1994; Woodborne et al 2009	Reburied	Medium	NE
University of Pretoria	A1757	-22.2167	29.3833	K2 A1757; KS57	R_Simulate	Sim 73	K2 A1757; KS57 Sim 73	1140	65	Middle Iron Age	Open-air		Infant	Gardner 1963; Steyn 1994; Woodborne et al 2009	Reburied	Medium	NE
University of Pretoria	A1758	-22.2167	29.3833	K2 A1758; KS59	R_Simulate	Sim 74	K2 A1758; KS59 Sim 74	1140	65	Middle Iron Age	Open-air	Male	Adult	Gardner 1963; Steyn 1994; Woodborne et al 2009	Reburied	Medium	NE
University of Pretoria	A1759	-22.2167	29.3833	K2 A1759; KS60	R_Simulate	Sim 75	K2 A1759; KS60 Sim 75	1140	65	Middle Iron Age	Open-air		Infant	Gardner 1963; Steyn 1994; Woodborne et al 2009	Reburied	Medium	NE
University of Pretoria	A1760	-22.2167	29.3833	K2 A1760; KS61	R_Simulate	Sim 76	K2 A1760; KS61 Sim 76	1140	65	Middle Iron Age	Open-air		Infant	Gardner 1963; Steyn 1994; Woodborne et al 2009	Reburied	Medium	NE
University of Pretoria	A1761	-22.2167	29.3833	K2 A1761; KS62	R_Simulate	Sim 77	K2 A1761; KS62 Sim 77	1140	65	Middle Iron Age	Open-air		Neonate	Gardner 1963; Steyn 1994; Woodborne et al 2009	Reburied	Medium	NE
University of Pretoria	A1762	-22.2167	29.3833	K2 A1762; KS63	R_Simulate	Sim 78	K2 A1762; KS63 Sim 78	1140	65	Middle Iron Age	Open-air		Infant	Gardner 1963; Steyn 1994; Woodborne et al 2009	Reburied	Medium	NE
University of Pretoria	A1763	-22.2167	29.3833	K2 A1763; KS64	R_Simulate	Sim 79	K2 A1763; KS64 Sim 79	1140	65	Middle Iron Age	Open-air		Adolescent	Gardner 1963; Steyn 1994; Woodborne et al 2009	Reburied	Medium	NE
University of Pretoria	A1764	-22.2167	29.3833	K2 A1764; KS65	R_Simulate	Sim 80	K2 A1764; KS65 Sim 80	1140	65	Middle Iron Age	Open-air		Adolescent	Gardner 1963; Steyn 1994; Woodborne et al 2009	Reburied	Medium	NE
University of Pretoria	A1765	-22.2167	29.3833	K2 A1765; KS66	R_Simulate	Sim 81	K2 A1765; KS66 Sim 81	1140	65	Middle Iron Age	Open-air		Infant	Gardner 1963; Steyn 1994; Woodborne et al 2009	Reburied	Medium	NE
University of Pretoria	A1766	-22.2167	29.3833	K2 A1766; KS67a	R_Simulate	Sim 82	K2 A1766; KS67a Sim 82	1140	65	Middle Iron Age	Open-air		Infant	Gardner 1963; Steyn 1994; Woodborne et al 2009	Reburied	Medium	NE
University of Pretoria	A1766	-22.2167	29.3833	K2 A1766; KS67b	R_Simulate	Sim 83	K2 A1766; KS67b Sim 83	1140	65	Middle Iron Age	Open-air		Infant	Gardner 1963; Steyn 1994; Woodborne et al 2009	Reburied	Medium	NE
University of Pretoria	A1767	-22.2167	29.3833	K2 A1767; KS68	R_Simulate	Sim 84	K2 A1767; KS68 Sim 84	1140	65	Middle Iron Age	Open-air		Infant	Gardner 1963; Steyn 1994; Woodborne et al 2009	Reburied	Medium	NE
University of Pretoria	A1768	-22.2167	29.3833	K2 A1768; KS69	R_Simulate	Sim 85	K2 A1768; KS69 Sim 85	1140	65	Middle Iron Age	Open-air		Infant	Gardner 1963; Steyn 1994; Woodborne et al 2009	Reburied	Medium	NE
University of Pretoria	A1769	-22.2167	29.3833	K2 A1769; KS70a	R_Simulate	Sim 86	K2 A1769; KS70a Sim 86	1140	65	Middle Iron Age	Open-air		Juvenile	Gardner 1963; Steyn 1994; Woodborne et al 2009	Reburied	Medium	NE
University of Pretoria	A1769	-22.2167	29.3833	K2 A1769; KS70b	R_Simulate	Sim 87	K2 A1769; KS70b Sim 87	1140	65	Middle Iron Age	Open-air		Adult	Gardner 1963; Steyn 1994; Woodborne et al 2009	Reburied	Medium	NE
University of Pretoria	Museum specimen	-22.2167	29.3833	K2; KS58	R_Simulate	Sim 88	K2; KS58 Sim 88	1140	65	Middle Iron Age	Open-air	Male	Adult	Gardner 1963; Steyn 1994; Woodborne et al 2009	Reburied	Medium	NE
University of Pretoria	Museum specimen	-22.2167	29.3833	K2; no number	R_Simulate	Sim 89	K2; no number Sim 89	1140	65	Middle Iron Age	Open-air		Infant	Gardner 1963; Steyn 1994; Woodborne et al 2009	Reburied	Medium	NE
University of Pretoria	UP19	-22.2167	29.3833	K2; UP19 (TS 2.G2)	R_Simulate	Sim 90	K2; UP19 (TS 2.G2) Sim 90	1140	65	Middle Iron Age	Open-air		Infant	Gardner 1963; Steyn 1994; Woodborne et al 2009	Reburied	Medium	NE
University of Pretoria	UP20	-22.2167	29.3833	K2; UP20 (TS 2.G3)	R_Simulate	Sim 91	K2; UP20 (TS 2.G3) Sim 91	1140	65	Middle Iron Age	Open-air		Juvenile	Gardner 1963; Steyn 1994; Woodborne et al 2009	Reburied	Medium	NE
University of Pretoria	UP21	-22.2167	29.3833	K2; UP21 (TS 2/3.G2)	R_Simulate	Sim 92	K2; UP21 (TS 2/3.G2) Sim 92	1140	65	Middle Iron Age	Open-air		Infant	Gardner 1963; Steyn 1994; Woodborne et al 2009	Reburied	Medium	NE
University of Pretoria	UP22	-22.2167	29.3833	K2; UP22 (TS 5.G1)	R_Simulate	Sim 93	K2; UP22 (TS 5.G1) Sim 93	1140	65	Middle Iron Age	Open-air		Infant	Gardner 1963; Steyn 1994; Woodborne et al 2009	Reburied	Medium	NE
University of Pretoria	UP24	-22.2167	29.3833	K2; UP24 (TS 5/2.G1)	R_Simulate	Sim 94	K2; UP24 (TS 5/2.G1) Sim 94	1140	65	Middle Iron Age	Open-air		Infant	Gardner 1963; Steyn 1994; Woodborne et al 2009	Reburied	Medium	NE
University of Pretoria	UP30	-22.2167	29.3833	K2; UP30	R_Simulate	Sim 95	K2; UP30 Sim 95	1140	65	Middle Iron Age	Open-air		Adult	Steyn et al 1998	Reburied	Medium	NE
University of Pretoria	UP31	-22.2167	29.3833	K2; UP31	R_Simulate	Sim 96	K2; UP31 Sim 96	1140	65	Middle Iron Age	Open-air		Adult	Steyn et al 1998	Reburied	Medium	NE
University of Pretoria	UP32	-22.2167	29.3833	K2; UP32	R_Simulate	Sim 97	K2; UP32 Sim 97	1140	65	Middle Iron Age	Open-air		Adult	Steyn et al 1998	Reburied	Medium	NE
University of Pretoria	UP82	-22.2167	29.3833	K2; UP82	R_Simulate	Sim 98	K2; UP82 Sim 98	1140	65	Middle Iron Age	Open-air		Infant	Steyn et al 1999	Reburied	Medium	NE
University of Pretoria	UP86	-22.2167	29.3833	K2; UP86	R_Simulate	Sim 99	K2; UP86 Sim 99	1140	65	Middle Iron Age	Open-air		Adult	Steyn (unpublished report)	Reburied	Medium	NE
University of Pretoria	UP93	-22.2167	29.3833	K2; UP93	R_Simulate	Sim 100	K2; UP93 Sim 100	1140	65	Middle Iron Age	Open-air		Adult	Steyn (unpublished report)	Reburied	Medium	NE
University of Pretoria	A1705	-22.2167	29.3833	K2 A1705; KS4a(1)	R_Simulate	Sim 101	K2 A1705; KS4a(1) Sim 101	1140	65	Middle Iron Age	Open-air		Adult	Gardner 1963; Steyn 1994; Woodborne et al 2009	Reburied	Medium	NE
Wits Dart Collection	A294	-29.0462	29.4152	Kaybar's Cave A294	R_Date	Ua-64896	Kaybar's Cave A294 Ua-64896	354	29	Late Iron Age	Rockshelter	Male	Adult	Murray 1933; Wells 1933b; Morris 1992; Meyer et al 2021		Direct	SE
Wits Dart Collection	A295	-29.0462	29.4152	Kaybar's Cave A295	R_Date	IT-C-1768	Kaybar's Cave A295 IT-C-1768	410	44	Late Iron Age	Rockshelter	Male	Adult	Murray 1933; Wells 1933b; Morris 1992; Meyer et al 2021		Direct	SE
Wits Dart Collection	A296	-29.0462	29.4152	Kaybar's Cave A296	R_Simulate	Sim	Kaybar's Cave A296 Sim	1550	50	Late Iron Age	Rockshelter		Infant	Meyer et al 2021		Medium	SE
University of Cape Town	UCT432	-23.9338	31.1296	Kgopolwe UCT432	R_Date	Pta-566	Kgopolwe UCT432 Pta-566	680	45	Late Iron Age	Ash midden			Rightmire & van der Merwe 1976; Morris 1992		Direct	NE
McGregor Museum	MMK288	-28.7355	24.7576	Kimberley MMK288	R_Date	Pta-3094	Kimberley MMK288 Pta-3094	210	45	Late Iron Age	Open-air			Power 1951; Morris 1992		Direct	NW
KwaZulu-Natal Museum	KZ2009/011 (Dbn 3335)	-29.8	31.04	King's View KZ2009/011	R_Date	Pta-5798	King's View KZ2009/011 Pta-5798	480	50	Late Iron Age	unknown	Female	Adult	Ribot et al 2010		Direct	SE
University of Pretoria	UP77	-22.6	29.3667	Kon-Stayt UP77	R_Date	Pta-4363	Kon-Stayt UP77 Pta-4363	820	50	Middle Iron Age	Open-air	Male	Adult	Steyn 1998 (unpublished report)		Direct	NE
University of Pretoria	UP78	-22.6	29.3667	Kon-Stayt UP78	R_Simulate	Sim	Kon-Stayt UP78 Sim	1245	40	Middle Iron Age	Open-air		Sub-adult	Steyn 1998 (unpublished report)		Good	NE
Wits Dart Collection	A312	-27.3236	28.0053	Krugerskraal A312	R_Date	Pta-4978	Krugerskraal A312 Pta-4978	260	45	Late Iron Age	River bank		Sub-adult	Laidler 1935a; Morris 1992		Direct	NW
KwaZulu-Natal Museum	KZ1986/002*a	-29.6786	30.8362	KwaGandaganda KZ1986/002*a	R_Simulate	Sim 1	KwaGandaganda KZ1986/002*a Sim 1	730	65	Early Iron Age	Ash midden	Male	Adult	Morris 1993; Whitelaw 1993		Poor	SE
KwaZulu-Natal Museum	KZ1986/002*b	-29.6786	30.8362	KwaGandaganda KZ1986/002*b	R_Simulate	Sim 2	KwaGandaganda KZ1986/002*b Sim 2	730	65	Early Iron Age	Ash midden		Neonate	Morris 1993; Whitelaw 1993		Medium	SE
University of Cape Town	UCT326	-27.9086	27.9387	Lindley UCT326	R_Simulate	Sim 1	Lindley UCT326 Sim 1	1830	80	Late Iron Age	Stone wall	Female	Adult	De Villiers 1972; Maggs 1976; Morris 1992; Zhu & Sealy 2019		Poor	NW
University of Cape Town	UCT327	-27.9086	27.9387	Lindley UCT327	R_Simulate	Sim 2	Lindley UCT327 Sim 2	1830	80	Late Iron Age	Stone wall	Female	Adult	De Villiers 1972; Maggs 1976; Morris 1992; Zhu & Sealy 2019		Poor	NW
University of Cape Town	UCT328	-27.9086	27.9387	Lindley UCT328	R_Simulate	Sim 3	Lindley UCT328 Sim 3	1830	80	Late Iron Age	Ash midden		Juvenile	De Villiers 1972; Maggs 1976; Morris 1992; Zhu & Sealy 2019		Poor	NW
KwaZulu-Natal Museum	KZ1980/001	-28.9832	30.3956	Magogo KZ1980/001	R_Simulate	Sim	Magogo KZ1980/001 Sim	735	55	Early Iron Age	Open-air		Infant/juvenile	Morris 1992; Voigt 1984		Medium	SE
UNISA	MGS4, Unisa unnumbered	-25.5543	26.2817	Magozastad UNISA	R_Date	Pta-7276b	Magozastad UNISA Pta-7276b	375	20	Late Iron Age	Open-air	Male	Adult	Boeyens 2003; J Boeyens personal communication		Direct	NW
University of Pretoria	Forensic case; returned	-25.2388	28.1358	Makapanstad UP	R_Date	Pta-9799	Makapanstad UP Pta-9799	450	50	Late Iron Age	Open-air	Male	Adult	M Steyn (unpublished report)		Direct	NW
University of Pretoria	UP48	-25.5442	27.4416	Makgope UP48	R_Date	Pta-7380	Makgope UP48 Pta-7380	170	50	Late Iron Age	Open-air	Male	Adult	Pistorius et al; 1998		Direct	NW
University of Pretoria	UP49	-25.5442	27.4416	Makgope UP49	R_Date	Pta-7379	Makgope UP49 Pta-7379	200	45	Late Iron Age	Open-air	Male	Adult	Pistorius et al; 1998		Direct	NW
University of Pretoria	UP145	-22.2084	29.3727	Map 26; UP145	R_Date	Pta-8376	Map 26; UP145 Pta-8376	900	20	Middle Iron Age	Open-air	Male	Adult	Nienaber et al 2000 (unpublished report)	Reburied	Direct	NE
University of Pretoria	A 619	-22.2084	29.3727	Mapungubwe A619 (M5)	R_Simulate	Sim 1	Mapungubwe A619 (M5) Sim 1	1215	75	Middle Iron Age	Open-air	Male	Adult	Fouche 1937; Steyn 1994; Steyn 2007; Woodborne et al 2009	Reburied	Medium	NE
University of Pretoria	A 620	-22.2084	29.3727	Mapungubwe A620 (M1)	R_Simulate	Sim 2	Mapungubwe A620 (M1) Sim 2	1215	75	Middle Iron Age	Open-air		Adult	Fouche 1937; Steyn 1994; Steyn 2007; Woodborne et al 2009	Reburied	Medium	NE
University of Pretoria	A 621a	-22.2084	29.3727	Mapungubwe A621a (M2)	R_Date	Pta-3489	Mapungubwe A621a (M2) Pta-3489	850	40	Middle Iron Age	Open-air		Juvenile	Fouche 1937; Steyn 1994; Woodborne et al 2009	Reburied	Direct	NE
University of Pretoria	A621b	-22.2084	29.3727	Mapungubwe A621b	R_Simulate	Sim 3	Mapungubwe A621b Sim 3	1215	75	Middle Iron Age	Open-air		Infant	Fouche 1937; Steyn 1994; Woodborne et al 2009	Reburied	Medium	NE
University of Pretoria	A 622a	-22.2084	29.3727	Mapungubwe A622a (M3)	R_Date	Pta-3480	Mapungubwe A622a (M3) Pta-3480	770	40	Middle Iron Age	Open-air		Juvenile	Fouche 1937; Steyn 1994; Woodborne et al 2009	Reburied	Direct	NE
University of Pretoria	A622c	-22.2084	29.3727	Mapungubwe A622b	R_Simulate	Sim 4	Mapungubwe A622b Sim 4	1215	75	Middle Iron Age	Open-air		Neonate/infant	Fouche 1937; Steyn 1994; Woodborne et al 2009; UP/AGL/D/806	Reburied	Medium	NE
University of Pretoria	A622b	-22.2084	29.3727	Mapungubwe A622b (M4)	R_Simulate	Sim 5	Mapungubwe A622b (M4) Sim 5	1215	75	Middle Iron Age	Open-air		Adult	Fouche 1937; Steyn 1994; Woodborne et al 2009	Reburied	Medium	NE
University of Pretoria	A623	-22.2084	29.3727	Mapungubwe A623 (M7)	R_Simulate	Sim 6	Mapungubwe A623 (M7) Sim 6	1215	75	Middle Iron Age	Open-air		Adult	Fouche 1937; Steyn 1994; Steyn 2007; Woodborne et al 2009	Reburied	Medium	NE
University of Pretoria	A624	-22.2084	29.3727	Mapungubwe A624 (M8)	R_Simulate	Sim 7	Mapungubwe A624 (M8) Sim 7	1215	75	Middle Iron Age	Open-air	Female	Adult	Fouche 1937; Steyn 1994; Woodborne et al 2009	Reburied	Medium	NE
University of Pretoria	A625	-22.2084	29.3727	Mapungubwe A625 (M9)	R_Simulate	Sim 8	Mapungubwe A625 (M9) Sim 8	1215	75	Middle Iron Age	Open-air		Adolescent	Fouche 1937; Steyn 1994; Woodborne et al 2009	Reburied	Medium	NE
University of Pretoria	A626a	-22.2084	29.3727	Mapungubwe A626a (M10)	R_Simulate	Sim 9	Mapungubwe A626a (M10) Sim 9	1215	75	Middle Iron Age	Open-air	Female	Adult	Fouche 1937; Steyn 1994; Woodborne et al 2009	Reburied	Medium	NE
University of Pretoria	A626b	-22.2084	29.3727	Mapungubwe A626b (M11)	R_Simulate	Sim 10	Mapungubwe A626b (M11) Sim 10	1215	75	Middle Iron Age	Open-air		Adolescent	Fouche 1937; Steyn 1994; Woodborne et al 2009	Reburied	Medium	NE
University of Pretoria	A632	-22.2084	29.3727	Mapungubwe A632	R_Simulate	Sim 11	Mapungubwe A632 Sim 11	1215	75	Middle Iron Age	Open-air		Adolescent/Adult	Fouche 1937; Steyn 1994; Woodborne et al 2009	Reburied	Medium	NE
University of Pretoria	Not accessioned	-22.2084	29.3727	Mapungubwe Misc adult 1	R_Simulate	Sim 12	Mapungubwe Misc adult 1 Sim 12	1215	75	Middle Iron Age	Open-air		Adult	Steyn 1994; UP/AGL/D/806	Reburied	Medium	NE
University of Pretoria	Not accessioned	-22.2084	29.3727	Mapungubwe Misc adult 2	R_Simulate	Sim 13	Mapungubwe Misc adult 2 Sim 13	1215	75	Middle Iron Age	Open-air		Adult	Steyn 1994; UP/AGL/D/806	Reburied	Medium	NE
University of Pretoria	Not accessioned	-22.2084	29.3727	Mapungubwe Misc adult 3	R_Simulate	Sim 14	Mapungubwe Misc adult 3 Sim 14	1215	75	Middle Iron Age	Open-air		Adult	Steyn 1994; UP/AGL/D/806	Reburied	Medium	NE
University of Pretoria	Not accessioned	-22.2084	29.3727	Mapungubwe Misc adult 4	R_Simulate	Sim 15	Mapungubwe Misc adult 4 Sim 15	1215	75	Middle Iron Age	Open-air		Adult	Steyn 1994; UP/AGL/D/806	Reburied	Medium	NE
University of Pretoria	Not accessioned	-22.2084	29.3727	Mapungubwe Misc adult 5	R_Simulate	Sim 16	Mapungubwe Misc adult 5 Sim 16	1215	75	Middle Iron Age	Open-air		Adult	Steyn 1994; UP/AGL/D/806	Reburied	Medium	NE
University of Pretoria	Not accessioned	-22.2084	29.3727	Mapungubwe Misc adult 6	R_Simulate	Sim 17	Mapungubwe Misc adult 6 Sim 17	1215	75	Middle Iron Age	Open-air		Adult	Steyn 1994; UP/AGL/D/806	Reburied	Medium	NE
University of Pretoria	Not accessioned	-22.2084	29.3727	Mapungubwe Misc inf 1	R_Simulate	Sim 18	Mapungubwe Misc inf 1 Sim 18	1215	75	Middle Iron Age	Open-air		Infant/juvenile	Steyn 1994; UP/AGL/D/806	Reburied	Medium	NE
University of Pretoria	Not accessioned	-22.2084	29.3727	Mapungubwe Misc inf 2	R_Simulate	Sim 19	Mapungubwe Misc inf 2 Sim 19	1215	75	Middle Iron Age	Open-air		Infant/juvenile	Steyn 1994; UP/AGL/D/806	Reburied	Medium	NE
University of Pretoria	Not accessioned	-22.2084	29.3727	Mapungubwe Misc inf 3	R_Simulate	Sim 20	Mapungubwe Misc inf 3 Sim 20	1215	75	Middle Iron Age	Open-air		Infant/juvenile	Steyn 1994; UP/AGL/D/806	Reburied	Medium	NE
University of Pretoria	Not accessioned	-22.2084	29.3727	Mapungubwe Misc inf 4	R_Simulate	Sim 21	Mapungubwe Misc inf 4 Sim 21	1215	75	Middle Iron Age	Open-air		Infant/juvenile	Steyn 1994; UP/AGL/D/806	Reburied	Medium	NE
University of Pretoria	Not accessioned	-22.2084	29.3727	Mapungubwe Misc inf 5	R_Simulate	Sim 22	Mapungubwe Misc inf 5 Sim 22	1215	75	Middle Iron Age	Open-air		Infant/juvenile	Steyn 1994; UP/AGL/D/806	Reburied	Medium	NE
University of Pretoria	Not accessioned	-22.2084	29.3727	Mapungubwe Misc inf 6	R_Simulate	Sim 23	Mapungubwe Misc inf 6 Sim 23	1215	75	Middle Iron Age	Open-air		Infant/juvenile	Steyn 1994; UP/AGL/D/806	Reburied	Medium	NE
University of Pretoria	Not accessioned	-22.2084	29.3727	Mapungubwe Misc inf 7	R_Simulate	Sim 24	Mapungubwe Misc inf 7 Sim 24	1215	75	Middle Iron Age	Open-air		Infant/juvenile	Steyn 1994; UP/AGL/D/806	Reburied	Medium	NE
University of Pretoria	Not accessioned	-22.2084	29.3727	Mapungubwe Misc inf 8	R_Simulate	Sim 25	Mapungubwe Misc inf 8 Sim 25	1215	75	Middle Iron Age	Open-air		Infant/juvenile	Steyn 1994; UP/AGL/D/806	Reburied	Medium	NE
University of Pretoria	Not accessioned	-22.2084	29.3727	Mapungubwe Misc inf 9	R_Simulate	Sim 26	Mapungubwe Misc inf 9 Sim 26	1215	75	Middle Iron Age	Open-air		Infant/juvenile	Steyn 1994; UP/AGL/D/806	Reburied	Medium	NE
Wits Dart Collection	A298	-29.0083	29.4152	Mason's Shelter A298	R_Date	IT-C-1769	Mason's Shelter A298 IT-C-1769	610	44	Middle Iron Age	Rockshelter		Juvenile	Murray 1933; Wells 1933b; Morris 1992; Meyer et al 2021		Direct	SE
KwaZulu-Natal Museum	KZ1925/036 (old 2723)	-28.7124	30.8351	Mfongosi KZ1925/036	R_Date	Beta-398220	Mfongosi KZ1925/036 Beta-398220	360	30	Late Iron Age	Open-air	Female	adult	Schlebush et al 2017; Steyn et al 2019		Direct	SE
KwaZulu-Natal Museum	KZ1980/002 Burial 1 (lower)	-29.0108	30.4123	Mhlopeni KZ1980/002 Burial 1 (lower)	R_Simulate	Sim 1	Mhlopeni KZ1980/002 Burial 1 (lower) Sim 1	695	55	Early Iron Age	Open-air	Female	Adult	Maggs & Ward 1984; De Villiers 1984		Medium	SE
KwaZulu-Natal Museum	KZ1980/002 Burial 1 (upper)	-29.0108	30.4123	Mhlopeni KZ1980/002 Burial 1 (upper)	R_Simulate	Sim 2	Mhlopeni KZ1980/002 Burial 1 (upper) Sim 2	695	55	Early Iron Age	Open-air		Infant	Maggs & Ward 1984; De Villiers 1984		Medium	SE
KwaZulu-Natal Museum	KZ1980/002 Burial 2	-29.0108	30.4123	Mhlopeni KZ1980/002 Burial 2	R_Simulate	Sim 3	Mhlopeni KZ1980/002 Burial 2 Sim 3	695	55	Early Iron Age	Open-air	Male	Adult	Maggs & Ward 1984; De Villiers 1984		Medium	SE
University of Pretoria	UP92	-24.7012	28.4021	Modimolle UP92	R_Date	Pta-7795	Modimolle UP92 Pta-7795	280	35	Late Iron Age	Open-air	Male	Adult	Steyn 1999 (unpublished report)		Direct	NW
KwaZulu-Natal Museum	KZ1977/030 '30'	-28.7556	30.146	Msuluzi KZ1977/030 '30'	R_Simulate	Sim 1	Msuluzi KZ1977/030 '30' Sim 1	730	50	Early Iron Age	Open-air	Male	Adult	Maggs 1980; De Villiers 1984		Medium	SE
KwaZulu-Natal Museum	KZ1977/030 'D6'	-28.7556	30.146	Msuluzi KZ1977/030 'D6'	R_Simulate	Sim 2	Msuluzi KZ1977/030 'D6' Sim 2	730	50	Early Iron Age	Open-air		Infant	Maggs 1980; De Villiers 1984		Medium	SE
Wits Dart Collection	A301	-29.0073	29.4212	Murray's Shelter A301	R_Date	Ua-64888	Murray's Shelter A301 Ua-64888	1331	31	Early Iron Age/LSA	Rockshelter		Sub-adult	Murray 1933; Wells 1933b; Morris 1992; Meyer et al 2021		Direct	SE
KwaZulu-Natal Museum	KZ1986/001*a	-29.6678	30.8558	Nanda KZ1986/001*a	R_Simulate	Sim 1	Nanda KZ1986/001*a Sim 1	805	75	Early Iron Age	River bank	Male	Adult	Morris 1993; Whitelaw 1993		Medium	SE
KwaZulu-Natal Museum	KZ1986/001*b	-29.6678	30.8558	Nanda KZ1986/001*b	R_Simulate	Sim 2	Nanda KZ1986/001*b Sim 1	805	75	Early Iron Age	River bank		Juvenile	Morris 1993; Whitelaw 1993		Medium	SE
KwaZulu-Natal Museum	KZ1986/001*c	-29.6678	30.8558	Nanda KZ1986/001*c	R_Simulate	Sim 3	Nanda KZ1986/001*c Sim 2	805	75	Early Iron Age	River bank	Female	Adult	Morris 1993; Whitelaw 1993		Medium	SE
KwaZulu-Natal Museum	KZ1986/002*d	-29.6678	30.8558	Nanda KZ1986/001*d	R_Simulate	Sim 4	Nanda KZ1986/001*d Sim 3	805	75	Early Iron Age	River bank		Adult	Morris 1993; Whitelaw 1993		Medium	SE
KwaZulu-Natal Museum	KZ1986/002*e	-29.6678	30.8558	Nanda KZ1986/001*e	R_Simulate	Sim 5	Nanda KZ1986/001*e Sim 4	805	75	Early Iron Age	River bank		Neonate	Morris 1993; Whitelaw 1993; Whitelaw & Moon 1996		Medium	SE
KwaZulu-Natal Museum	KZNewcastle 2007/006	-28.5686	29.0751	Newcastle KZ2007/006	R_Date	Beta-398221	Newcastle KZ2007/006 Beta-398221	430	30	Late Iron Age	Rockshelter	Female	Adult	Steyn et al 2019		Direct	SE
University of Pretoria	UP130	-24.4565	31.9775	Nwanetsi UP130	R_Date	Pta-7937	Nwanetsi UP130 Pta-7937	580	45	Late Iron Age	River bank		Adult	Nienaber & Steyn 1999		Direct	NE
Wits Dart Collection	A2852	-25.87	27.33	Oliphantspoort A2852	R_Simulate	Sim 1	Oliphantspoort A2852 Sim 1	1690	125	Late Iron Age	Ash midden		Juvenile	Mason 1986; Morris 1992; Huffman 2007		Poor	NW
Wits Dart Collection	A2853&2854	-25.87	27.33	Oliphantspoort A2853/2854	R_Simulate	Sim 2	Oliphantspoort A2853/2854 Sim 2	1690	125	Late Iron Age	Ash midden	Female	Adult	Mason 1986; Morris 1992; Huffman 2007		Poor	NW
Wits Dart Collection	A2857	-25.87	27.33	Oliphantspoort A2857	R_Simulate	Sim 3	Oliphantspoort A2857 Sim 3	1690	125	Late Iron Age	Open-air	Male	Adult	Mason 1986; Morris 1992; Huffman 2007		Poor	NW
Wits Dart Collection	A4221	-25.87	27.33	Oliphantspoort A4221	R_Simulate	Sim 4	Oliphantspoort A4221 Sim 4	1690	125	Late Iron Age	Ash midden	Female	Adult	Mason 1986; Morris 1992; Huffman 2007		Poor	NW
Wits Dart Collection	A number?	-25.87	27.33	Oliphantspoort Burial 4	R_Simulate	Sim 5	Oliphantspoort Burial 4 Sim 5	1690	125	Late Iron Age	Ash midden		Juvenile	Mason 1986; Morris 1992; Huffman 2007		Poor	NW
Wits Dart Collection	A2802	-25.6229	27.3005	Paardekraal A2802	R_Date	Oxa-V-2161-55	Paardekraal A2802 Oxa-V-2161-55	370	50	Late Iron Age	Open-air			Morris 1992		Direct	NW
University of Pretoria	UP139	-25.1892	27.1434	Pilanesberg UP139	R_Date	Pta-08659	Pilanesberg UP139 Pta-08659	460	50	Late Iron Age	Open-air	Male	Juvenile	L'Abbe et al 2008		Direct	NW
University of Pretoria	UP143	-25.1892	27.1434	Pilanesberg UP143	R_Date	Pta-8944	Pilanesberg UP143 Pta-8944	300	35	Late Iron Age	Open-air	Male	Adult	L'Abbe et al 2008		Direct	NW
University of Pretoria	UP147	-25.2154	27.1959	Pilanesberg UP147	R_Date	Pta-9304	Pilanesberg UP147 Pta-9304	620	40	Late Iron Age	Open-air		Adult	L'Abbe et al 2008		Direct	NW
University of Pretoria	UP148	-25.2154	27.1959	Pilanesberg UP148	R_Simulate	Sim1	Pilanesberg UP148 Sim1	1355	35	Late Iron Age	Open-air			L'Abbe et al 2008		Good	NW
University of Pretoria	UP149	-25.2154	27.1959	Pilanesberg UP149	R_Simulate	Sim2	Pilanesberg UP149 Sim2	1355	35	Late Iron Age	Open-air			L'Abbe et al 2008		Good	NW
University of Pretoria	UP150	-25.2154	27.1959	Pilanesberg UP150	R_Simulate	Sim3	Pilanesberg UP150 Sim3	1355	35	Late Iron Age	Open-air	Female	Adult	L'Abbe et al 2008		Good	NW
University of Pretoria	UP151	-25.2154	27.1959	Pilanesberg UP151	R_Simulate	Sim4	Pilanesberg UP151 Sim4	1355	35	Late Iron Age	Open-air			L'Abbe et al 2008		Good	NW
University of Pretoria	UP152	-25.2154	27.1959	Pilanesberg UP152	R_Date	Pta-9475	Pilanesberg UP152 Pta-9475	670	50	Late Iron Age	Open-air	Male	Adult	L'Abbe et al 2008		Direct	NW
University of Pretoria	UP153	-25.2154	27.1959	Pilanesberg UP153	R_Simulate	Sim5	Pilanesberg UP153 Sim5	1355	35	Late Iron Age	Open-air			L'Abbe et al 2008		Good	NW
University of Pretoria	UP154	-25.2154	27.1959	Pilanesberg UP154	R_Simulate	Sim6	Pilanesberg UP154 Sim6	1355	35	Late Iron Age	Open-air			L'Abbe et al 2008		Good	NW
University of Pretoria	UP155	-25.2154	27.1959	Pilanesberg UP155	R_Simulate	Sim7	Pilanesberg UP155 Sim7	1355	35	Late Iron Age	Open-air			L'Abbe et al 2008		Good	NW
University of Pretoria	UP51	-25.2684	27.121	Pilanesberg UP51	R_Date	Pta-7331	Pilanesberg UP51 Pta-7331	890	50	Middle Iron Age	Open-air	Female	Adult	L'Abbe et al 2008		Direct	NW
University of Pretoria	UP95	-25.1892	27.1434	Pilanesberg UP95	R_Date	Pta-8029	Pilanesberg UP95 Pta-8029	160	40	Late Iron Age	Open-air	Female	Adult	L'Abbe et al 2008		Direct	NW
Wits ESI	Wits PV12780	-25.9777	27.7782	Plovers Lake PV12780	R_Date	Beta-476776	Plovers Lake PV12780 Beta-476776	420	30	Late Iron Age	Open-air	Male		Lombard et al 2019		Direct	NW
Wits ESI	Wits PV14000A/B	-25.9777	27.7782	Plovers Lake PV14000A/B	R_Date	Beta-476777	Plovers Lake PV14000A/B Beta-476777	480	30	Late Iron Age	Open-air	Male		Lombard et al 2019		Direct	NW
Ditsong National Museum of Cultural History	No number	-22.2333	29.1667	Pont Drift NASno#	R_Simulate	Sim	Pont Drift NASno# Sim	960	50	Middle Iron Age	Open-air			Hanisch 1980; Huffman 1996; Steyn 2003; Smith et al 2007; Huffman 2009		Medium	NE
Wits Dart Collection	A302	-28.9965	29.4327	Robinson's Shelter A302	R_Date	Ua-64889	Robinson's Shelter A302 Ua-64889	688	29	Late Iron Age	Rockshelter	Male	Adult	Murray 1933; Wells 1933b; Morris 1992; Meyer et al 2021		Direct	SE
University of Pretoria	UP7	-24.6817	27.7448	Rooiberg UP7	R_Date	Pta-5894	Rooiberg UP7 Pta-5894	300	60	Late Iron Age	Open-air		Child	Morris 1992; Steyn & Broekhuizen 1993		Direct	NW
Wits Dart Collection	A4226	-24.7979	27.5621	Rooikrans A4226	R_Simulate	Sim 1	Rooikrans A4226 Sim 1	1665	100	Late Iron Age	Open-air		Adult	Zhu & Sealy 2019		Poor	NW
Wits Dart Collection	A4227	-24.7979	27.5621	Rooikrans A4227	R_Simulate	Sim 2	Rooikrans A4227 Sim 2	1665	100	Late Iron Age	Open-air	Female	Adult	Zhu & Sealy 2019		Poor	NW
Wits Dart Collection	A4230	-24.7979	27.5621	Rooikrans A4230	R_Simulate	Sim 3	Rooikrans A4230 Sim 3	1665	100	Late Iron Age	Open-air	Female	Adult	Zhu & Sealy 2019		Poor	NW
Ditsong National Museum of Cultural History	NAS2AA.3(i).1	-22.1833	29.4333	Schroda NAS2AA.3(i).1	R_Simulate	Sim 1	Schroda NAS2AA.3(i).1 Sim 1	1000	70	Middle Iron Age	Open-air	Male	Adult	Hanisch 1981; Antonites 2016; Vogel & Calabrese 2000	Reburied	Poor	NE
Ditsong National Museum of Cultural History	NAS2AA.3(i).3	-22.1833	29.4333	Schroda NAS2AA.3(i).3	R_Simulate	Sim 2	Schroda NAS2AA.3(i).3 Sim 2	1000	70	Middle Iron Age	Open-air		Neonate	Hanisch 1981; Antonites 2016; Vogel & Calabrese 2000	Reburied	Poor	NE
Ditsong National Museum of Cultural History	NAS2/2B5.2	-22.1833	29.4333	Schroda NAS2B5.2	R_Simulate	Sim 3	Schroda NAS2B5.2 Sim 3	1000	70	Middle Iron Age	Open-air		Infant	Hanisch 1981; Antonites 2016; Vogel & Calabrese 2000	Reburied	Poor	NE
Ditsong National Museum of Cultural History	NAS6/1AA/4	-22.1833	29.4333	Schroda NAS6/1AA/4	R_Simulate	Sim 4	Schroda NAS6/1AA/4 Sim 4	1000	70	Middle Iron Age	Open-air		Neonate	Hanisch 1981; Antonites 2016; Vogel & Calabrese 2000	Reburied	Poor	NE
Ditsong National Museum of Cultural History	NAS6/2B/4.1(a)	-22.1833	29.4333	Schroda NAS6/2B/4.1(a)	R_Simulate	Sim 5	Schroda NAS6/2B/4.1(a) Sim 5	1000	70	Middle Iron Age	Open-air	Female	Adolescent	Hanisch 1981; Antonites 2016; Vogel & Calabrese 2000	Reburied	Poor	NE
Ditsong National Museum of Cultural History	NAS6/2B/4.1(b)	-22.1833	29.4333	Schroda NAS6/2B/4.1(b)	R_Simulate	Sim 6	Schroda NAS6/2B/4.1(b) Sim 6	1000	70	Middle Iron Age	Open-air		Infant	Hanisch 1981; Antonites 2016; Vogel & Calabrese 2000	Reburied	Poor	NE
Ditsong National Museum of Cultural History	NAS6/2E/4.1	-22.1833	29.4333	Schroda NAS6/2E/4.1	R_Simulate	Sim 7	Schroda NAS6/2E/4.1 Sim 7	1000	70	Middle Iron Age	Open-air		Juvenile	Hanisch 1981; Antonites 2016; Vogel & Calabrese 2000	Reburied	Poor	NE
Ditsong National Museum of Cultural History	NAS6/3AA/5.1(a)	-22.1833	29.4333	Schroda NAS6/3AA/5.1(a)	R_Simulate	Sim 8	Schroda NAS6/3AA/5.1(a) Sim 8	1000	70	Middle Iron Age	Open-air		Neonate	Hanisch 1981; Antonites 2016; Vogel & Calabrese 2000	Reburied	Poor	NE
Ditsong National Museum of Cultural History	NAS6/3AA/5.1(b)	-22.1833	29.4333	Schroda NAS6/3AA/5.1(b)	R_Simulate	Sim 9	Schroda NAS6/3AA/5.1(b) Sim 9	1000	70	Middle Iron Age	Open-air		Neonate	Hanisch 1981; Antonites 2016; Vogel & Calabrese 2000	Reburied	Poor	NE
Ditsong National Museum of Cultural History	NAS6/3AA/5.1(c)	-22.1833	29.4333	Schroda NAS6/3AA/5.1(c)	R_Simulate	Sim 10	Schroda NAS6/3AA/5.1(c) Sim 10	1000	70	Middle Iron Age	Open-air		Juvenile	Hanisch 1981; Antonites 2016; Vogel & Calabrese 2000	Reburied	Poor	NE
Ditsong National Museum of Cultural History	NAS6/4F/4.1(a)	-22.1833	29.4333	Schroda NAS6/4F/4.1(a)	R_Simulate	Sim 11	Schroda NAS6/4F/4.1(a) Sim 11	1000	70	Middle Iron Age	Open-air	Male	Adolescent	Hanisch 1981; Antonites 2016; Vogel & Calabrese 2000	Reburied	Poor	NE
Ditsong National Museum of Cultural History	NAS6/4F/4.1(b)	-22.1833	29.4333	Schroda NAS6/4F/4.1(b)	R_Simulate	Sim 12	Schroda NAS6/4F/4.1(b) Sim 12	1000	70	Middle Iron Age	Open-air	Male	Adult	Hanisch 1981; Antonites 2016; Vogel & Calabrese 2000	Reburied	Poor	NE
Ditsong National Museum of Cultural History	NAS6/5D/6.1	-22.1833	29.4333	Schroda NAS6/5D/6.1	R_Simulate	Sim 13	Schroda NAS6/5D/6.1 Sim 13	1000	70	Middle Iron Age	Open-air		Infant	Hanisch 1981; Antonites 2016; Vogel & Calabrese 2000	Reburied	Poor	NE
Ditsong National Museum of Cultural History	NAS6/5E/3	-22.1833	29.4333	Schroda NAS6/5E/3	R_Simulate	Sim 14	Schroda NAS6/5E/3 Sim 14	1000	70	Middle Iron Age	Open-air		Infant/juvenile	Hanisch 1981; Antonites 2016; Vogel & Calabrese 2000	Reburied	Poor	NE
Ditsong National Museum of Cultural History	NAS6/5E/4.1	-22.1833	29.4333	Schroda NAS6/5E/4.1	R_Simulate	Sim 15	Schroda NAS6/5E/4.1 Sim 15	1000	70	Middle Iron Age	Open-air		Neonate	Hanisch 1981; Antonites 2016; Vogel & Calabrese 2000	Reburied	Poor	NE
Ditsong National Museum of Cultural History	NAS6/5E/5(a)	-22.1833	29.4333	Schroda NAS6/5E/5(a)	R_Simulate	Sim 16	Schroda NAS6/5E/5(a) Sim 16	1000	70	Middle Iron Age	Open-air		Neonate	Hanisch 1981; Antonites 2016; Vogel & Calabrese 2000	Reburied	Poor	NE
Ditsong National Museum of Cultural History	NAS6/5E/5(b)	-22.1833	29.4333	Schroda NAS6/5E/5(b)	R_Simulate	Sim 17	Schroda NAS6/5E/5(b) Sim 17	1000	70	Middle Iron Age	Open-air		Fetus	Hanisch 1981; Antonites 2016; Vogel & Calabrese 2000	Reburied	Poor	NE
Ditsong National Museum of Cultural History	NAS6/5E/5(c)	-22.1833	29.4333	Schroda NAS6/5E/5(c)	R_Simulate	Sim 18	Schroda NAS6/5E/5(c) Sim 18	1000	70	Middle Iron Age	Open-air		Neonate	Hanisch 1981; Antonites 2016; Vogel & Calabrese 2000	Reburied	Poor	NE
Ditsong National Museum of Cultural History	NAS6/A2.2.1	-22.1833	29.4333	Schroda NAS6/A2.2.1	R_Simulate	Sim 19	Schroda NAS6/A2.2.1 Sim 19	1000	70	Middle Iron Age	Open-air		Infant	Hanisch 1981; Antonites 2016; Vogel & Calabrese 2000	Reburied	Poor	NE
Ditsong National Museum of Cultural History	NAS6/B5/1.2	-22.1833	29.4333	Schroda NAS6/B5/1.2	R_Simulate	Sim 20	Schroda NAS6/B5/1.2 Sim 20	1000	70	Middle Iron Age	Open-air		Infant/juvenile	Hanisch 1981; Antonites 2016; Vogel & Calabrese 2000	Reburied	Poor	NE
Ditsong National Museum of Cultural History	NAS6/B5/4.1.1	-22.1833	29.4333	Schroda NAS6/B5/4.1.1	R_Simulate	Sim 21	Schroda NAS6/B5/4.1.1 Sim 21	1000	70	Middle Iron Age	Open-air		Neonate	Hanisch 1981; Antonites 2016; Vogel & Calabrese 2000	Reburied	Poor	NE
Ditsong National Museum of Cultural History	NAS6/B5/4.1.4	-22.1833	29.4333	Schroda NAS6/B5/4.1.4	R_Simulate	Sim 22	Schroda NAS6/B5/4.1.4 Sim 22	1000	70	Middle Iron Age	Open-air		Adult	Hanisch 1981; Antonites 2016; Vogel & Calabrese 2000	Reburied	Poor	NE
Ditsong National Museum of Cultural History	NAS6/B5/5.1	-22.1833	29.4333	Schroda NAS6/B5/5.1	R_Simulate	Sim 23	Schroda NAS6/B5/5.1 Sim 23	1000	70	Middle Iron Age	Open-air		Infant/juvenile	Hanisch 1981; Antonites 2016; Vogel & Calabrese 2000	Reburied	Poor	NE
Ditsong National Museum of Cultural History	NAS6/B5/5.2	-22.1833	29.4333	Schroda NAS6/B5/5.2	R_Simulate	Sim 24	Schroda NAS6/B5/5.2 Sim 24	1000	70	Middle Iron Age	Open-air		Neonate	Hanisch 1981; Antonites 2016; Vogel & Calabrese 2000	Reburied	Poor	NE
Ditsong National Museum of Cultural History	NASB1.4.1	-22.1833	29.4333	Schroda NASB1.4.1	R_Simulate	Sim 25	Schroda NASB1.4.1 Sim 25	1000	70	Middle Iron Age	Open-air		Infant	Hanisch 1981; Antonites 2016; Vogel & Calabrese 2000	Reburied	Poor	NE
University of Pretoria	UP32	-24.8223	29.3792	Schuinsdraai UP32	R_Date	Ua-61828	Schuinsdraai UP32 Ua-61828	510	33	Late Iron Age	Open-air	Female	Adult	Dayal 2000		Direct	NW
University of Pretoria	UP45	-24.8223	29.3792	Schuinsdraai UP45	R_Simulate	Sim1	Schuinsdraai UP45 Sim1	1450	30	Late Iron Age	Open-air		juvenile	Dayal 2000		Good	NW
University of Pretoria	UP46	-24.8223	29.3792	Schuinsdraai UP46	R_Simulate	Sim2	Schuinsdraai UP46 Sim2	1450	30	Late Iron Age	Open-air			Dayal 2000		Good	NW
University of Pretoria	UP47	-24.8223	29.3792	Schuinsdraai UP47	R_Date	Ua-61969	Schuinsdraai UP47 Ua-61969	462	33	Late Iron Age	Open-air			Dayal 2000		Direct	NW
University of Pretoria	UP29	-24.8223	29.3792	Skukuza Rock Shelter UP29	R_Date	Ua-61833	Skukuza Rock Shelter UP29 Ua-61833	377	35	Late Iron Age	Rockshelter	Male	Adult	Curator UP collection Steyn personal communication March 2023		Direct	NE
Ditsong National Museum of Cultural History	NAS?	-22.1852	29.5431	Skutwater NAS?a	R_Simulate	Sim1	Skutwater NAS?a Sim1	1245	25	Middle Iron Age	Open-air		Infant	Van Ewyk 1987	Reburied	Poor	NE
Ditsong National Museum of Cultural History	NAS?	-22.1852	29.5431	Skutwater NAS?b	R_Simulate	Sim2	Skutwater NAS?b Sim2	1245	25	Middle Iron Age	Open-air		Neonate/infant	Van Ewyk 1987	Reburied	Poor	NE
Ditsong National Museum of Cultural History	NAS27	-22.1852	29.5431	Skutwater NAS27	R_Simulate	Sim3	Skutwater NAS27 Sim3	1245	25	Middle Iron Age	Open-air		Adult	Van Ewyk 1987	Reburied	Poor	NE
Ditsong National Museum of Cultural History	NAS28	-22.1852	29.5431	Skutwater NAS28	R_Simulate	Sim4	Skutwater NAS28 Sim4	1245	25	Middle Iron Age	Open-air		Adult	Van Ewyk 1987	Reburied	Poor	NE
Ditsong National Museum of Cultural History	NAS29	-22.1852	29.5431	Skutwater NAS29	R_Simulate	Sim5	Skutwater NAS29 Sim5	1245	25	Middle Iron Age	Open-air		Adult	Van Ewyk 1987	Reburied	Poor	NE
Ditsong National Museum of Cultural History	NAS30	-22.1852	29.5431	Skutwater NAS30	R_Simulate	Sim6	Skutwater NAS30 Sim6	1245	25	Middle Iron Age	Open-air		Adult	Van Ewyk 1987	Reburied	Poor	NE
Ditsong National Museum of Cultural History	NAS31	-22.1852	29.5431	Skutwater NAS31	R_Simulate	Sim7	Skutwater NAS31 Sim7	1245	25	Middle Iron Age	Open-air		Adult	Van Ewyk 1987	Reburied	Poor	NE
University of Pretoria	UP131	-24.5869	27.4017	Thabazimbi UP131	R_Simulate	Sim	Thabazimbi UP131 Sim	1565	75	Late Iron Age	Open-air	Female	Adolescent	Steyn & Nienaber 1999		Good	NW
University of Pretoria	UP132	-24.5869	27.4017	Thabazimbi UP132	R_Date	Pta-7848	Thabazimbi UP132 Pta-7848	370	70	Late Iron Age	Open-air	Female	Adult	Steyn & Nienaber 1999		Direct	NW
University of Pretoria	UP43	-22.4306	31.1944	Thulamela UP43	R_Date	Pta-7276a	Thulamela UP43 Pta-7276a	340	40	Late Iron Age	Open-air	Female	Adult	Steyn et al 1998	Reburied	Direct	NE
University of Pretoria	UP44	-22.4306	31.1944	Thulamela UP44	R_Date	Pta-7243	Thulamela UP44 Pta-7243	520	40	Late Iron Age	Open-air	Male	Adult	Steyn et al 1998		Direct	NE
Wits Dart Collection	A609*a	-29.4529	31.2855	Tinley Manor A609*a	R_Date	Pta-6126	Tinley Manor A609*a Pta-6126	350	45	Late Iron Age	Shell midden		Adult	Wells 1934b; Morris 1992; Ribot et al 2010		Direct	SE
Wits Dart Collection	A609*b	-29.4529	31.2855	Tinley Manor A609*b	R_Date	Ua-64898	Tinley Manor A609*b Ua-64898	569	29	Late Iron Age	Shell midden	Male	Sub-adult	Wells 1934b; Morris 1992; Ribot et al 2010		Direct	SE
Ditsong National Museum of Cultural History	NAS25	-25.7806	27.8974	Welgegund NAS25	R_Date	Pta-1316	Welgegund NAS25 Pta-1316	350	40	Late Iron Age	Open-air			Voigt 1972; De Villiers 1972a		Direct	NW
Ditsong National Museum of Cultural History	NAS26	-25.7806	27.8974	Welgegund NAS26	R_Simulate	Sim	Welgegund NAS26 Sim	1600	80	Late Iron Age	Open-air			Voigt 1972; De Villiers 1972a		Poor	NW
University of Pretoria	UP12 (some records say UP 8)	-25.7806	27.8974	Welgegund UP12	R_Date	Pta-548	Welgegund UP12 Pta-548	240	50	Late Iron Age	Stone circle			Voigt 1972; De Villiers 1972a; Morris 1992		Direct	NW
Wits Dart Collection	A1103	-24.9004	28.4832	Wellington Estate A1103	R_Simulate	Sim1	Wellington Estate A1103 Sim1	1625	130	Late Iron Age	Open-air			Myers 1958		Poor	NW
Wits Dart Collection	A1104	-24.9004	28.4832	Wellington Estate A1104	R_Date	Pta-4989	Wellington Estate A1104 Pta-4989	420	45	Late Iron Age	Open-air	Male	Adult	Fichardt 1960; Morris 1992		Direct	NW
Wits Dart Collection	A1836	-24.9004	28.4832	Wellington Estate A1836	R_Simulate	Sim2	Wellington Estate A1836 Sim2	1625	130	Late Iron Age	Open-air			Myers 1958; Fichardt 1960		Poor	NW
Wits Dart Collection	A1837	-24.9004	28.4832	Wellington Estate A1837	R_Simulate	Sim3	Wellington Estate A1837 Sim3	1625	130	Late Iron Age	Open-air			Myers 1958; Fichardt 1960		Poor	NW
Wits Dart Collection	A1838	-24.9004	28.4832	Wellington Estate A1838	R_Simulate	Sim4	Wellington Estate A1838 Sim4	1625	130	Late Iron Age	Open-air			Myers 1958; Fichardt 1960		Poor	NW
Wits Dart Collection	A2229	-24.9004	28.4832	Wellington Estate A2229	R_Simulate	Sim5	Wellington Estate A2229 Sim5	1625	130	Late Iron Age	Open-air		Infant/juvenile	Fichardt 1960		Poor	NW
Wits Dart Collection	A2230	-24.9004	28.4832	Wellington Estate A2230	R_Simulate	Sim6	Wellington Estate A2230 Sim6	1625	130	Late Iron Age	Open-air			Fichardt 1960		Poor	NW
Wits Dart Collection	A2231	-24.9004	28.4832	Wellington Estate A2231	R_Simulate	Sim7	Wellington Estate A2231 Sim7	1625	130	Late Iron Age	Open-air			Fichardt 1960		Poor	NW
Wits Dart Collection	A2232	-24.9004	28.4832	Wellington Estate A2232	R_Simulate	Sim8	Wellington Estate A2232 Sim8	1625	130	Late Iron Age	Open-air			Fichardt 1960		Poor	NW
Wits Dart Collection	A2233	-24.9004	28.4832	Wellington Estate A2233	R_Date	Pta-4981	Wellington Estate A2233 Pta-4981	400	40	Late Iron Age	Open-air	Male	Adult	Fichardt 1960; Morris 1992		Direct	NW
Wits Dart Collection	A2234	-24.9004	28.4832	Wellington Estate A2234	R_Simulate	Sim9	Wellington Estate A2234 Sim9	1625	130	Late Iron Age	Open-air			Fichardt 1960		Poor	NW
Wits Dart Collection	A2235	-24.9004	28.4832	Wellington Estate A2235	R_Date	Pta-4982	Wellington Estate A2235 Pta-4982	160	50	Late Iron Age	Open-air	Female	Adult	Fichardt 1960; Morris 1992		Direct	NW
Wits Dart Collection	A2236	-24.9004	28.4832	Wellington Estate A2236	R_Simulate	Sim10	Wellington Estate A2236 Sim10	1625	130	Late Iron Age	Open-air			Fichardt 1960		Poor	NW
Wits Dart Collection	A2238	-24.9004	28.4832	Wellington Estate A2238	R_Simulate	Sim11	Wellington Estate A2238 Sim11	1625	130	Late Iron Age	Open-air		Infant/juvenile	Fichardt 1960		Poor	NW
Wits Dart Collection	A2239	-24.9004	28.4832	Wellington Estate A2239	R_Simulate	Sim12	Wellington Estate A2239 Sim12	1625	130	Late Iron Age	Open-air		Infant/juvenile	Fichardt 1960		Poor	NW
Wits Dart Collection	A2240	-24.9004	28.4832	Wellington Estate A2240	R_Simulate	Sim13	Wellington Estate A2240 Sim13	1625	130	Late Iron Age	Open-air		Adult	Fichardt 1960		Poor	NW
Wits Dart Collection	A2241	-24.9004	28.4832	Wellington Estate A2241	R_Simulate	Sim14	Wellington Estate A2241 Sim14	1625	130	Late Iron Age	Open-air			Fichardt 1960		Poor	NW
Wits Dart Collection	A2242	-24.9004	28.4832	Wellington Estate A2242	R_Simulate	Sim15	Wellington Estate A2242 Sim15	1625	130	Late Iron Age	Open-air			Fichardt 1960		Poor	NW
University of Pretoria	UP71	-25.799	28.2953	Willow Glen UP71	R_Simulate	Sim	Willow Glen UP71 Sim	1800	85	Late Iron Age	Open-air	Female	Adult	Nienaber & Steyn 1997 (unpublished report)		Good	NW
University of Pretoria	UP72	-25.799	28.2953	Willow Glen UP72	R_Date	Pta-7369	Willow Glen UP72 Pta-7369	180	45	Late Iron Age	Open-air	Female	Adolescent	Nienaber & Steyn 1997 (unpublished report)		Direct	NW
Wits Dart Collection	A299	-28.9984	29.4369	Yellowtree Shelter A299	R_Date	Ua-64897	Yellowtree Shelter A299 Ua-64897	356	29	Late Iron Age	Rockshelter	Male	Adult	Murray 1933; Wells 1933b; Morris 1992; Meyer et al 2021		Direct	SE
Lydenburg Museum	Happyland burial 1	-24.3719	30.9265	Zandspruit HLB1	R_Date	Ua-59964	Zandspruit HLB1 Ua-59964	1253	32	Early Iron Age	Open-air		Juvenile	Steyn & Botha 2018 (unpublished report)		Direct	NE
Lydenburg Museum	Happyland burial 2	-24.3719	30.9265	Zandspruit HLB2	R_Date	Ua-59965	Zandspruit HLB2 Ua-59965	1159	33	Early Iron Age	Open-air		Sub-adult	Steyn & Botha 2018 (unpublished report)		Direct	NE
Lydenburg Museum	Happyland burial 3	-24.3719	30.9265	Zandspruit HLB3	R_Date	Ua-59966	Zandspruit HLB3 Ua-59966	1121	29	Early Iron Age	Open-air		Adult	Steyn & Botha 2018 (unpublished report)		Direct	NE
Lydenburg Museum	Happyland burial 4	-24.3719	30.9265	Zandspruit HLB4	R_Date	Ua-59967	Zandspruit HLB4 Ua-59967	1172	29	Early Iron Age	Open-air		Adult	Steyn & Botha 2018 (unpublished report)		Direct	NE

## Sheet: Codes
Key to "quality" assessment
Direct	Directly dated skeleton
Good	Remains assumed closely contemporaneous with direct dated set of remains, or closely associated with a charcoal date (i.e. same grave)
Medium	Dated by association with a constrained "site" date, or age range OR Remains assumed broadly contemporaneous as found in same area of site as dated remains
Poor	Remains located in a more distant area of site as dated remains OR too little info available to properly reconstruct context
Columns
OxCal_cmd	indicates whether date input to Oxcal model as a 14C date (R_Date) or simulated from a CE age estimate (R_Simulate)
Unique ID	Combination of archaeological site name and ID code for human remains in institutional repository
Map#	Location on SA
OxCal code	Combination of Unique ID and date code/ simulated ID
CatalogueNo	Identification in relevant repository

## Sheet: Refs
Shortref	Fullref
Antonites 2016	Antonites, A. R. (2016). Zhizo and Leokwe period human remains and burial practices at Schroda. South African Archaeological Bulletin. https://www.jstor.org/stable/24894823
Antonites 2018	Antonites, A.R. (2018). A revised chronology for the Zhizo and Leokwe horizons at Schroda. Southern African Humanities, 31(1), pp.223-246.
Bandama et al 2015	Bandama, F., Hall, S. and Chirikure, S., 2015. Eiland crucibles and the earliest relative dating for tin and bronze working in Southern Africa. Journal of Archaeological Science, 62, pp.82-91.
Berry 1935	Berry, G.F. (1935). Symposium on human skeletal remains from the Northern and Eastern Transvaal: Human skeletal remains from Smitsdorp. South African Journal of Science , 32, 616-623.
Boeyens 2003	Boeyens, J. (2003). The late iron age sequence in the Marico and early Tswana history. South African Archaeological Bulletin, 58, 63–78.
Boshoff & Steyn 2000	Boshoff, W., & Steyn, M. (2000). A human grave from the farm Hamilton in the Limpopo River Valley (South Africa). Southern African Field Archaeology, 9, 68–74.
Dayal 2000	Dayal, M.R. (2000). Human skeletal remains from Schuisdraai. Unpublished report, University of Pretoria.
De Villiers 1972	De Villiers, H. (1972). Skeletal remains from iron age sites in the Orange Free State. South African Journal of Science. https://doi.org/10.10520/aja00382353_4587
De Villiers 1972a	de Villiers, H. (1972). Appendix: The Welgegund human skeleton: Physical description. South African Archaeological Bulletin, 27, 163.
De Villiers 1984	De Villiers, H. (1984). Appendix: Early Iron Age human skeletal remains from Mhlopeni and Msuluzi Confluence. Annals of the Natal Museum, 26(1), 138–140.
Fitchardt 1960	Fichardt, J. (1960). Skeletal, cultural and faunal material from the Springbok Flats. South African Archaeological Bulletin, 15(58), 115.
Fortes-Lima et al 2024	Fortes-Lima, C.A., Burgarella, C., Hammarén, R. et al. (2024). The genetic legacy of the expansion of Bantu-speaking peoples in Africa. Nature 625, 540–547. https://doi.org/10.1038/s41586-023-06770-6
Fouche 1937	Fouché, L. Mapungubwe: Ancient Bantu Civilization on the Limpopo. Reports on excavations at Mapungubwe; Cambridge University Press: Cambridge, UK, 1937.
Gardner 1963	Gardner, G. A. (1963). Mapungubwe, Volume II. J. L. van Schaik.
Hanisch 1980	Hanisch, E.O.M. 1980. An archaeological interpretation of certain Iron Age sites in the Limpopo/Shashi Valley. Unpublished MA thesis. Pretoria: University of Pretoria.
Hanisch 1981	Hanisch, E.O.M. 1981. Unpublished excavation notes. On file at Ditsong National Museum of Cultural History, Pretoria.
Huffman 1996	Huffman, T. N. (1996). Archaeological evidence for climatic change during the last 2000 years in southern Africa. Quaternary International: The Journal of the International Union for Quaternary Research, 33, 55–60.
Huffman 2007	Huffman, T. N. (2007). Handbook to the Iron Age. University of KwaZulu-Natal Press.
L'Abbe et al 2008	L’Abbé, E., Coetzee, F. P., & Loots, M. (2008). A description of iron age skeletons from the Pilanesberg National Park, South Africa. https://doi.org/10.3316/informit.486088137818529
Laidler 1935a	Laidler, P. W. (1935). The archaeology of certain prehistoric settlements in the Heilbron area. Transactions of the Royal Society of South Africa, 23(1), 23–70.
Landsman et al 2022	Landsman, C., Meyer, A., & Steyn, M. (2023). A bioarchaeological analysis of skeletal remains from Van Zyl’s farm, Clarens, Free State, South Africa. Southern African Field Archaeology, 17. https://doi.org/10.36615/safa.1.1060.2022
Lombard et al 2019	Lombard, M., Malmström, H., Schlebusch, C., Svensson, E. M., Günther, T., Munters, A. R., Coutinho, A., Edlund, H., Zipfel, B., & Jakobsson, M. (2019). Genetic data and radiocarbon dating question Plovers Lake as a Middle Stone Age hominin-bearing site. Journal of Human Evolution, 131, 203–209.
Maggs & Ward 1984	Maggs, T., & Ward, V. (1984). Early Iron Age sites in the Muden area of Natal. Southern African Humanities, 26, 105–140.
Maggs 1976	Maggs, T. (1976). Iron Age communities of the southern Highveld. Natal Museum.
Maggs 1980	Maggs, T. (1980). Msuluzi confluence: a seventh century Early Iron Age site on the Tugela River. Annals of the Natal Museum, 24, 111–145.
Mason 1981	Mason, R. J. (1981). Early Iron Age settlement at Broederstroom 24/73, Transvaal, South Africa. South African Journal of Science, 77, 401–416.
Mason 1986	Mason, R. J. (1986). Origins of black people of Johannesburg and the southern western central Transvaal, AD 350-1880. Occasional Paper 16. Archaeological Research Unit, Witwatersrand University.
Meyer et al 2021	Meyer, A., Peyroteo-Stjerna, R., Jolly, C., Schlebusch, C. M., & Steyn, M. (2021). A reassessment of archaeological human remains recovered from rock shelters in Cathkin Peak, South Africa. Azania, 56(4), 508–538.
Morris 1992	Morris, A. G. (1992). A master catalogue: Holocene human skeletons from South Africa. Witwatersrand University Press.
Morris 1993	Morris, A. (1993). Human remains from the Early Iron Age sites of Nanda and kwaGandaganda, Mngeni Valley, Natal, South Africa. Southern African Humanities, 5, 83–98.
Murray 1933	Murray, N. L. (1933). Skeletal remains from rock shelters in cathkin park, natal. Bantu Studies, 7(1), 201–215.
Myers 1958	Myers, L. (1958). New skeletal remains from the Springbok Flats. South African Journal of Science. https://doi.org/10.10520/aja00382353_539
Nienaber & Steyn 1998	Nienaber, W.C. & Steyn, M. (1998). Report on a second skeleton from Cyferkuil (UP94). Unpublished report, University of Pretoria.
Nienaber & Steyn 1999	Nienaber, W., & Steyn, M. (1999). Exhumation and analysis of the remains of a black native participant in the Anglo-Boer War (1899-1902), KwaZulu-Natal. South African Journal of Cultural History, 13, 94–110.
Nienaber & Steyn 2005	Nienaber, W. C., & Steyn, M. (2005). The rescue excavation and analysis of human remains from Hoekfontein, North West Province, South Africa. South African Archaeological Bulletin, 1–9.
Nienaber et al 2000	Nienaber, W.C., Steyn, M., Hutten L., Nel, J. & Loots, M. 2000. New site on Greefswald: report on human skeletal remains, fauna, ceramics and stone tools. Unpublished report, University of Pretoria.
Pistorius et al 1998	Pistorius, J., Steyn, M., & Nienaber, W. (1998). Two burials from makgope: A batswana settlement in the bankeveld. South African Journal of Ethnology, 21, 115–124.
Power 1951	Power, J. H. (1951). Two sculptured heads in the McGregor museum, Kimberley. South African Archaeological Bulletin, 6, 54.
Ribot et al 2010	Ribot, I., Morris, A. G., Sealy, J. C., & Maggs, T. (2010). Population history and economic change in the last 2000 years in KwaZulu-Natal, RSA. Southern African Humanities, 22, 89–112.
Rightmire & van der Merwe 1976	Rightmire, G. P., & van der Merwe, N. J. (1976). Two burials from phalaborwa and the association of race and culture in the iron age of southern Africa. South African Archaeological Bulletin, 31(123/124), 147.
Schlebusch et al 2017	Schlebusch, C., Malmström, H., Günther, T., Sjödin, P., Coutinho, A., Edlund, H., Munters, A., Vicente, M., Steyn, M., Soodyall, H., Lombard, M., & Jakobsson, M. (2017). Southern African ancient genomes estimate modern human divergence to 350,000 to 260,000 years ago. Science, 358(6363), 652–655.
Smith et al 2007	Smith, J. M., Lee-Thorp, J. A., & Hall, S. (2007). Climate Change and Agropastoralist Settlement in the Shashe-Limpopo River Basin, Southern Africa: AD 880 to 1700. South African Archaeological Bulletin, 62, 115–125.
Steyn 1994	Steyn, M. (1994). An Assessment of the Health Status and Physical Characteristics of the Pre-historic Population from Mapungubwe [University of the Witwatersrand]. https://scholar.google.co.uk/citations?user=6PDbD5MAAAAJ&hl=en&oi=sra
Steyn 1995	Steyn, M. (1995). Human pot burial from Greefswald. South African Journal of Ethnology , 18, 87-90.
Steyn 2003	Steyn, M. (2003). A comparison between pre- and post-colonial health in the northern parts of South Africa, a preliminary study. World Archaeology, 35(2), 276–288.
Steyn 2007	Steyn, M. (2007). The Mapungubwe gold graves revisited. The South African Archaeological Bulletin, 62(186), 140–146.
Steyn and Broekhuizen 1993	Broekhuizen, T., & Steyn, M. (1993). Report on human skeletal remains from Rooiberg (Transvaal). Southern African Field Archaeology, 2(1), 53–55.
Steyn and Nienaber, 1999	Steyn M., & Nienaber, W.C. (1999). Report on human skeletal remains (UP 131 & UP 132) from the Ben Alberts Nature Reserve, Area 1 (Thabazimbi). Report submitted to Thabazimbi Iron Ore Mine.
Steyn et al 1994	Steyn, M., Loots, M. & Prinsloo, H. 1994. An Early Iron Age human skeleton from the Soutpansberg District, South Africa. South African Journal of Science 90:552- 555
Steyn et al 1998	Steyn, M., Miller, M., Nienaber, W.C., & Loots, M. (1998). Late Iron Age gold burials from Thulamela (Pafuri region, Kruger National Park). South African Archaeological Bulletin , 53 , 73-85.
Steyn et al 2019	Steyn, M., Whitelaw, G., Botha, D., Vicente, M., Schlebusch, C.M., Lombard, M. (2019). Four Iron Age women from KwaZulu-Natal: biological anthropology, genetics and archaeological context. Southern African Humanities , 32 , 23–56.
UP/AGL/D/806	Document in Mapungubwe archives, University of Pretoria.
Van Ewyk 1987	Van Ewyk, J. F. (1987). The prehistory of an Iron Age site on Skutwater [MA Thesis]. University of Pretoria.
Van Hoepen & Hoffman 1935	van Hoepen E. C. N., V., & Hoffman, A. C. (1935). Die oorblyfsels van Buispoort en Braklaagte, noordwes van Zeerust (No. 2). Argeologiese Navorsing van die Nasionale Museum, Bloemfontein.
Van Reenen 1981	van Reenen, J. F. (1981). Appendix: Teeth of the Early Iron Age people living at Broederstroom 24/73. South African Journal of Science, 77, 415–416.
Vogel 2000	Vogel, J.C., 2000. Radiocarbon dating of the Iron Age sequence in the Limpopo Valley. Goodwin Series, pp.51-57.
Vogel & Calabrese 2000	Vogel, J., & Calabrese, J. A. (2000). Dating of the Leokwe Hill site and implications for the regional chronology. Goodwin Series, 8, 47.
Voigt & Plug 1984	Voight, I., & and Plug, E. A. (1984). Happy rest: the earlies Iron Age fauna from the Soutpansberg. South African Journal of Science. https://doi.org/10.10520/aja00382353_6717
Voigt 1972	Voigt, E. (1972). Preliminary report on welgegund: An iron age burial site. South African Archaeological Bulletin, 27, 155–162.
Voigt 1984	Voigt, E. (1984). The faunal remains from Magogo and Mhlopeni: small stock herding in the Early Iron Age of Natal. Southern African Humanities, 26, 141–163.
Wells 1933b	Wells, L. H. (1933). The archaeology of cathkin park: Introductory: (with map and one plate). Bantu Studies, 7(1), 113–129.
Wells 1934b	Wells, L. H. (1934). A further note on human skeletal remains from the Natal coast. Transactions of the Royal Society of South Africa, 22(3), 235–243.
Wells 1935b	Wells, L. H. (1935). Remains from a grave in Klein Letaba district. South African Journal of Science, 32(7), 625–632.
Whitelaw & Moon 1996	Whitelaw, G., & Moon, M. (1996). The ceramics and distribution of pioneer agriculturists in KwaZulu-Natal. Natal Museum Journal of Humanities, 8(12), 53–79.
Whitelaw 1993	Whitelaw, G. (1993). Customs and settlement patterns in the first millennium AD: evidence from Nanda, an Early Iron Age site in the Mngeni Valley, Natal. Southern African Humanities, 5(10), 47–81.
Whitelaw 1994	Whitelaw, G., 1994. KwaGandaganda: settlement patterns in the Natal Early Iron Age. Southern African Humanities, 6(10), pp.1-64.
Woodborne et al 2009	Woodborne, S., Pienaar, M., & Tiley-Nel, S. (2009). Dating the Mapungubwe Hill Gold. Journal of African Archaeology, 7(1), 99–105.
Zhu & Sealy 2019	Zhu, M., & Sealy, J. (2019). Multi-tissue stable carbon and nitrogen isotope models for dietary reconstruction: Evaluation using a southern African farming population. American Journal of Physical Anthropology, 168(1), 145–153.

## Sheet: non_burial_dates
Site	DecdegS	DecdegE	Dating technique	Material dated	LabID	Date	Uncertainty	refcode
Broederstroom	-25.7693	27.8354	conventional 14C	charcoal	Wits-870	1440	50	Mason 1981
Broederstroom	-25.7693	27.8354	conventional 14C	charcoal	UCLA-1791A	1460	50	Mason 1981
Broederstroom	-25.7693	27.8354	conventional 14C	charcoal	UCLA-1791B	1490	50	Mason 1981
Broederstroom	-25.7693	27.8354	conventional 14C	charcoal	RL-351	1520	110	Mason 1981
Broederstroom	-25.7693	27.8354	conventional 14C	charcoal	Wits-781a	1530	50	Mason 1981
Broederstroom	-25.7693	27.8354	conventional 14C	charcoal	Pta-1375	1540	40	Huffman 2007
Broederstroom	-25.7693	27.8354	conventional 14C	charcoal	KN-2644	1570	65	Mason 1981
Broederstroom	-25.7693	27.8354	conventional 14C	charcoal	KN-2643	1600	50	Mason 1981
Diamant	-24.1165	27.5516	conventional 14C	charcoal	Pta-3614	1380	50	Huffman 2007
Diamant	-24.1165	27.5516	conventional 14C	charcoal	Pta-3616	1380	50	Huffman 2007
Diamant	-24.1165	27.5516	conventional 14C	charcoal	Pta-5216	1250	45	Huffman 2007
Diamant	-24.1165	27.5516	conventional 14C	charcoal	Pta-3620	1240	50	Huffman 2007
K2, Greefswald	-22.2167	29.3833	conventional 14C	bone	Pta-6570	760	50	Vogel 2000
K2, Greefswald	-22.2167	29.3833	conventional 14C	charcoal	Pta-0306	850	50	Vogel 2000
K2, Greefswald	-22.2167	29.3833	conventional 14C	charcoal	Pta-0304	880	40	Vogel 2000
K2, Greefswald	-22.2167	29.3833	conventional 14C	bone	Pta-6064	880	50	Vogel 2000
K2, Greefswald	-22.2167	29.3833	conventional 14C	charcoal	Pta-0305	890	50	Vogel 2000
K2, Greefswald	-22.2167	29.3833	conventional 14C	bone	Pta-6073	920	50	Vogel 2000
K2, Greefswald	-22.2167	29.3833	conventional 14C	charcoal	Pta-0307	930	45	Vogel 2000
K2, Greefswald	-22.2167	29.3833	conventional 14C	bone	Pta-6080	940	50	Vogel 2000
K2, Greefswald	-22.2167	29.3833	conventional 14C	plant remains	Pta-1157	950	40	Vogel 2000
K2, Greefswald	-22.2167	29.3833	conventional 14C	charcoal	Pta-1226	950	50	Vogel 2000
K2, Greefswald	-22.2167	29.3833	AMS		GrA-34633	965	35	Woodborne 2009
K2, Greefswald	-22.2167	29.3833	conventional 14C	charcoal	Pta-1215	970	50	Vogel 2000
K2, Greefswald	-22.2167	29.3833	conventional 14C	bone	Pta-2051	970	40	Vogel 2000
K2, Greefswald	-22.2167	29.3833	conventional 14C	charcoal	Pta-1214	980	40	Vogel 2000
K2, Greefswald	-22.2167	29.3833	conventional 14C	bone	Pta-6576	1010	50	Vogel 2000
KwaGandaganda	-29.6786	30.8362	conventional 14C	charcoal	Wits-1938	1315	60	Whitelaw 1994
KwaGandaganda	-29.6786	30.8362	conventional 14C	charcoal	Wits-1918	1395	60	Whitelaw 1994
Magogo	-28.9832	30.3956	conventional 14C	charcoal	Pta-3716	1320	50	Whitelaw pers comm
Magogo	-28.9832	30.3956	conventional 14C	charcoal	Pta-2874	1360	50	Maggs & Ward 1984
Lindley/ Makgwareng OO1	-27.914	27.9108	conventional 14C	plant remains	Pta-1122	140	60	Maggs 1976
Lindley/ Makgwareng OO1	OO1	27.9108	conventional 14C	plant remains	Pta-134	140	50	Maggs 1976
Lindley/ Makgwareng OO1	-27.914	27.9108	conventional 14C	plant remains	Pta-1123	230	50	Maggs 1976
Mapungubwe	-22.2084	29.3727	AMS		GrA-34632	675	35	Woodborne 2009
Mapungubwe	-22.2084	29.3727	conventional 14C	charcoal	Pta-6692	720	40	Vogel 2000
Mapungubwe	-22.2084	29.3727	conventional 14C	charcoal	Pta-1209	770	50	Vogel 2000
Mapungubwe	-22.2084	29.3727	conventional 14C	charcoal	Pta-752	790	50	Vogel 2000
Mapungubwe	-22.2084	29.3727	AMS		GrA-34628	800	35	Woodborne 2009
Mapungubwe	-22.2084	29.3727	AMS		GrA-34631	810	35	Woodborne 2009
Mapungubwe	-22.2084	29.3727	conventional 14C	charcoal	Pta-437	810	45	Vogel 2000
Mapungubwe	-22.2084	29.3727	conventional 14C	charcoal	Pta-438	820	60	Vogel 2000
Mapungubwe	-22.2084	29.3727	conventional 14C	charcoal	Pta-1159	840	40	Vogel 2000
Mapungubwe	-22.2084	29.3727	conventional 14C	charcoal	Pta-439	840	50	Vogel 2000
Mapungubwe	-22.2084	29.3727	conventional 14C	charcoal	Pta-1158	850	50	Vogel 2000
Mapungubwe	-22.2084	29.3727	conventional 14C	charcoal	Pta-1156	860	40	Vogel 2000
Mapungubwe	-22.2084	29.3727	conventional 14C	charcoal	Pta-766	860	40	Vogel 2000
Mapungubwe	-22.2084	29.3727	AMS		GrA-34624	880	35	Woodborne 2009
Mapungubwe	-22.2084	29.3727	conventional 14C	charcoal	Pta-1145	880	40	Vogel 2000
Mapungubwe	-22.2084	29.3727	conventional 14C	plant remains	Pta-372	880	45	Vogel 2000
Mapungubwe	-22.2084	29.3727	conventional 14C	wood	Pta-2023	930	40	Vogel 2000
Mapungubwe	-22.2084	29.3727	conventional 14C	charcoal	Pta-0768	1030	50	Vogel 2000
Mapungubwe	-22.2084	29.3727	conventional 14C	wood	Pta-2024	1030	40	Vogel 2000
Mhlopeni	-29.0108	30.4123	conventional 14C	charcoal	Pta-2878	1400	50	Maggs & Ward 1984
Msuluzi Confluence	-28.7556	30.146	conventional 14C	charcoal	Pta-2195	1310	40	Maggs 1980
Msuluzi Confluence	-28.7556	30.146	conventional 14C	charcoal	Pta-2197	1370	30	Maggs 1980
Nanda	-29.6678	30.8558	conventional 14C	charcoal	Wits-1917	1275	60	Whitelaw 1993
Olifantspoort 20/71	-25.87	27.33	conventional 14C	charcoal	GrN-5306	100	20	Mason 1986
Olifantspoort 20/71	-25.87	27.33	conventional 14C	charcoal	GrN-5305	180	50	Mason 1986
Olifantspoort 20/71	-25.87	27.33	conventional 14C	charcoal	RL-189	250	90	Mason 1986
Olifantspoort 20/71	-25.87	27.33	conventional 14C	charcoal	GrN-5304	255	20	Mason 1986
Olifantspoort 20/71	-25.87	27.33	conventional 14C	charcoal	RL-187	330	90	Mason 1986
Olifantspoort 20/71	-25.87	27.33	conventional 14C	charcoal	RL-186	400	110	Mason 1986
Olifantspoort 20/71	-25.85	27.33	conventional 14C	charcoal	RL-201	510	90	Mason 1986
Pont Drift	-22.2333	29.1667	conventional 14C	charcoal	Pta-1959	1140	50	Huffman 2007
Pont Drift	-22.2333	29.1667	conventional 14C	charcoal	Pta-1961	1110	50	Huffman 2007
Rooikrans	-24.8106	27.7052	conventional 14C	charcoal	Pta-2845	280	50	Bandama et al 2015
Schroda	-22.1833	29.4333	AMS	charcoal	D-AMS 2028	922	32	Antonites 2018
Schroda	-22.1833	29.4333	AMS	charcoal	D-AMS 2026	955	26	Antonites 2018
Schroda	-22.1833	29.4333	conventional 14C	charcoal	Pta-7659	1030	45	Vogel 2000
Schroda	-22.1833	29.4333	AMS	charcoal	D-AMS 2029	1036	31	Antonites 2018
Schroda	-22.1833	29.4333	conventional 14C	charcoal	Pta-7650	1060	20	Vogel 2000
Schroda	-22.1833	29.4333	AMS	charcoal	D-AMS 2027	1076	28	Antonites 2018
Schroda	-22.1833	29.4333	conventional 14C	wood	Pta-1819	1110	50	Vogel 2000
Schroda	-22.1833	29.4333	conventional 14C	charcoal	Pta-7664	1140	45	Vogel 2000
Schroda	-22.1833	29.4333	conventional 14C	charcoal	Pta-1967	1160	50	Vogel 2000
Schroda	-22.1833	29.4333	conventional 14C	charcoal	Pta-7666	1170	20	Vogel 2000
Skutwater	-22.1852	29.5431	conventional 14C		Pta-3715	820	45	Vogel 2000
Skutwater	-22.1852	29.5431	conventional 14C		Pta-3734	830	40	Vogel 2000
